# Supplementary material for: Crohn’s disease in endoscopic remission, obesity, and cases of high genetic risk demonstrates overlapping shifts in the colonic mucosal-luminal interface microbiome
Source: Genome Med. 2022 Aug 15;14:91. doi: 10.1186/s13073-022-01099-7 (PMC9377146; doi:10.1186/s13073-022-01099-7)
Supplement: Supplementary file 1 — Additional file 1. Positive ESI mode metabolomics: This file contains the positive ESI mode metabolomics data. Each spectral feature is labeled by its m/z and retention time. [file 13073_2022_1099_MOESM1_ESM.csv]

Metabolites	C002	C003	C004	C006	C007	C015	C016	C018	C019	C021	C022	C024	C025	C026	C027	C029	C030	C032	C033	C035	C036	C039	C041	C042	C047	C048	C053	C054	C056	C057	C059	C060	C062	C063	C064	C065	C067	C068	C070	C071	C073	C074	C076	C077	C079	C080	C082	C083	C084
P_536.1709_9.01		5089.865995			1383.559626			1190.983066			1385.817617	1471.345408	133.5188655														1297.395462		1190.170777					1305.541708	1281.117068	1372.650494			1216.934729					130.9214769		134.2856888			1311.209222
P_429.2445_8.13	838.7594118	746.770236	785.9541213	827.2113551		791.7601054	865.1952835	814.4547573	776.5875274	755.2643305		1327.613422	2466.208106	870.6555223	848.8228683	879.6885385	863.141118			817.0985499	1006.969718	810.3397037		2555.662953	854.5482849		790.8048972	2468.212946	823.7644072	871.7319019	800.7091175	816.6474714	2382.369594	899.0762846	793.6629325	948.6029003	755.1979218	808.1002048	768.8279341	905.8308232	2219.177998	2562.684283	2454.092935	2426.679857		2460.35505	841.0071377	953.6661374	840.3593188
P_417.0446_8.31													20323.0396											12661.32617				18610.48523					16851.34688								14449.7587	10712.06692	17655.81509	17850.25202		10597.24359
P_620.439_8.27																																	3819.659886										5849.985051	4711.306959
P_190.1438_0.76																								116.9346223									79.64006464										111.2853572
P_421.2358_5.88		512.0214945						220.0887291	219.9679116	230.8895313		433.89573										194.8564749	394.6900475		324.5173978					281.1175976	393.669111		387.5763177		285.1141632				264.7111274				351.4268124		661.4276926	400.6175657
P_269.1342_11.07													5039.097911															3014.613106					6184.502274										4777.373542
P_171.148_2.87
P_633.3534_2.89
P_877.6803_7.82
P_121.1008_11.09																																	1211.27059								1587.112037	1180.339648	1638.688948
P_659.1425_3.75
P_579.6714_7.94																		88.0053861		112.7023799								856.3867927				183.6787939	942.8977789								943.5234384	942.9832794				938.5704583
P_448.359_8.65																								261.2903528									283.8474142									210.4607857	214.8640126			244.0216927
P_488.3627_9.62
P_642.1808_3.87													207.5060398																													97.47387561
P_371.328_5.0																								244.312158									255.6337595									299.2512592
P_1173.853_8.26																																														272.6798558
P_809.9769_3.86
P_109.1003_9.65
P_906.719_8.34																								293.542926									299.901686								340.0765075		282.1396696			395.8693524
P_304.1763_2.53	795.6849924																		296.1839583				5365.268584																	1068.209677
P_417.0444_9.88																								4435.907014									4332.962311									5086.596777				8999.081968
P_537.5424_10.02													720.5407705											732.6825715				668.1547831					706.5045561								725.4686224	751.2831472	744.8829661	795.8825867		726.3797626
P_538.5465_10.01																								266.3845309				291.101783					294.704614								275.6036648		293.6941924	302.3372376		288.4115199
P_616.4652_8.24													164.2783176
P_765.2569_3.97																							1061.073478
P_483.3772_8.32
P_659.4845_8.21		650.0132429				243.6761631					388.5163506							397.1271297				213.7305453			204.4877809					247.4759055											453.0582151	444.6198338	494.9336246			537.4748519		294.9379156
P_1124.8676_8.28																								235.8053174									172.2488119								189.5521113			180.9470845
P_589.3303_2.83
P_259.1919_8.1	1654.045533	1304.052397	1606.0168	1402.689225	1576.821502	1277.035605	1636.313848	1337.710655	1466.529757	1332.225967	1581.558991	1408.731212		1224.125031	1605.911106	1409.607039	1630.901633	1374.059377	1613.573593	1521.648112	1566.090201	1501.612	1316.755947		1424.856038	1219.599358	1352.896202		1292.043775	1648.620473	1436.319181	1494.996697		1557.887243	1382.476961	1485.965104	1424.274893	1497.362873	1366.264696	1541.097706					1378.484226		1525.023349	1585.282798	1313.191391
P_703.1684_3.79
P_743.1957_3.81																																	98.03683711
P_615.9596_8.26	303.2033871	791.4958215		488.2586906	273.3432804	388.7490649	317.5800632	271.6198668	270.2185498	253.502391		1378.07518	656.2306312					492.5541769	237.695461		371.5961178		455.6921452	713.1926196		275.9979852		776.967947	318.7326595	348.5885118	359.6016103	524.2376237	728.7768583	343.1393462			320.3519443				771.3627372	769.2414332	726.250332	737.916409		845.7835239	301.4063314		285.7302804
P_998.7295_8.32													446.6603023											399.139081									412.7388398										400.8954273	411.4385155
P_559.5236_10.02		392.6413471		419.7290967		398.5444901		401.1623132		417.0921895		386.4990155	761.4637365	440.2668271		349.2889622		354.992212		423.7708034			407.2968917	636.0090284	417.0287833		389.5819438	728.802963	349.4926835		384.5969443		649.5009934		310.7940427				389.4584191		761.4991986	780.8961501	768.0388335	730.1009286		748.8784957	397.2327396		352.3451897
P_623.4528_7.68																																									119.2816084						64.05739046
P_1103.7696_8.3																								509.3437335																	430.1411521	431.7298248		423.6887427
P_130.158_8.67													31630.01693											24667.56074									35866.4164								21895.33869	31987.71104	32850.45006			33797.23938
P_811.5011_3.86
P_250.1615_1.74																												568.6291595
P_275.1629_8.34	228.2746859				265.3538563	206.050198			206.3027308			328.9779229			268.4406057	229.7845412	226.359733		287.9870266				300.2494033								288.9232137							298.8736136							250.5654812
P_588.9443_3.82
P_228.2316_6.21													1620.728439	241.5168022				298.899354	266.9435128		293.8203228			1712.704501		265.5118372		1732.626039					1484.701804			276.5355046					1670.373118	1573.172522	1584.020727	1650.121717		1606.602915		239.7451106
P_630.8568_2.88
P_612.4805_7.59																																	110.2803196
P_457.2797_8.39													724.6895699																				661.6611567								667.5142287	624.4648387	679.0029921	630.7429199
P_663.4639_9.67	37789.61141	37282.44463	41391.82997	41416.54263	38931.78057	39150.79936	36941.39519	37302.65439	37334.03743	37398.9459	35199.03927	38292.23547	1448.141449	40806.60647	39122.04566	41317.95153	39314.68708	37172.12001	38895.30508	40692.63863	37982.73451	39247.17684	38601.73209	1494.368221	38057.02094	39375.726	36805.65011	1554.87882	38392.68369	36186.59041	39381.33022	37348.99304	1348.774108	37447.17568	40005.52035	38874.71516	40242.75817	39524.62389		34727.32166	1479.587726	1339.026223	1452.111013	1503.508455	38323.12399	1364.32328	37271.46595	39870.32828	40426.9751
P_108.0798_11.16
P_125.9859_0.84																																										11471.99638
P_118.1208_11.23													53197.49283											71660.17941				101494.5225					57420.90546								64697.07497	72208.16603	55846.22293	109177.814		48836.83759
P_671.191_3.91																																	89.60631499
P_640.5449_8.44					166.0192991								1399.957135					316.4712353					251.7170499	1380.977315			145.6737336						1434.207149								1436.032017	1274.615325	1142.987605	1414.019908		1297.54061
P_563.3785_4.39
P_705.9889_8.18																												67.56690004														84.93374396
P_818.6597_8.36
P_768.1744_6.83
P_147.1191_10.65																												851.2879927
P_312.3642_5.98													396.8335554
P_217.103_11.19																								5175.291083																						4205.627105
P_415.4384_6.74																								100.1146037
P_760.8777_8.52													480.4658432											378.1210515				354.9946906					403.4448839								389.3605492	375.390948	416.0393625	366.6976537		378.219983
P_645.5019_8.43													900.3187692																												797.1997949	739.0016219		684.0826494		753.3980849
P_295.1517_11.25													18127.68433															17741.51935													12650.14538	12808.92464	8013.744093			20752.92672
P_813.1454_6.83
P_404.2294_3.9
P_603.915_7.84
P_154.5192_3.95
P_1042.7602_8.3													286.4295747																				322.9016607									349.5716943	328.8186239	315.0913771		290.2088274
P_272.1498_3.88
P_74.0948_11.19													18695.58696											9103.710647				13504.45992					14931.0807									12468.78359	14031.09033	12959.10397		13114.63482
P_230.2478_4.43
P_486.8563_8.32																																											172.2276711
P_641.5995_7.5		125.6318583																	94.46240455											78.82284175														108.3889697
P_598.9021_8.27													329.1884961															477.6108178													475.8011033	480.9759353	461.9911403	447.2248745		409.6963398
P_635.3816_3.89
P_610.1925_9.49	2110.937312	2011.144445	2089.204065	3765.593616	2326.88905	2024.783796	2154.882548	2120.897503	2198.967141	2053.428128	2310.693912	2058.971628		1967.851948	2196.369444	2095.569944	2251.529676	2033.701063	2158.22904	3243.901985	2191.054116	2067.933958	2044.862531	157.8905404	2424.932107	2153.455154	2156.071541	175.4486415	2030.477319	2205.221171	2192.550722	2107.390512		1984.006006	2020.00752	2066.70367	2092.881497	2207.554932	2140.668829	2087.622205				155.0550683	2136.506674		2085.264177	2029.965973	2005.069084
P_402.3582_5.45																													92.25403511											85.17625215
P_723.4454_3.85
P_177.1106_3.87													690.2131765
P_780.0679_3.97	5298.652559						521.4169728	1829.385656	1568.323012	2574.774769							2158.766981					2164.61398
P_449.2909_5.92													851.4039235											973.4591287				985.1921665					934.508165								932.7978651	970.6151314
P_1060.7379_8.3																								217.4675393																				179.2913267
P_256.2636_6.97	1228.182286	1428.570759		1036.049542		891.5949614			338.0507064		876.5489942	5608.943839	4600.734851	1142.607651	455.5638767	662.6005276		5432.093558			507.7319492		2275.483639	3671.837474				3961.17956		492.5140315		1250.008106	4390.562518								3890.045061	3691.063361	4493.581888	4383.595958		3444.452531
P_669.4279_5.89
P_664.4703_9.66	18454.59516	15459.66931	17959.89323	19082.22862	18035.78188	17370.76081	16668.26938		16882.66903	16527.07382	17690.21187	17883.64257	5761.846638	18306.53963	19100.18199	19008.55967	17768.60342	18202.66467	16957.18988	18286.41392		17660.07771	17567.21829		18276.80684		19379.85858	3923.45392	18670.37788		17883.66855	19639.30796	3573.589477	17760.89536	17334.6459	17592.35915	18262.20737	17316.29637		16348.82632		3860.812589		3616.116768	17586.79793	4587.334437	17271.27075	18133.5312	19173.85486
P_415.0465_8.34													26443.81953											16872.45283				21214.73047					27759.89684								16584.95501	16654.58584	26403.19905	27206.16325		25928.08666
P_822.6156_8.37													430.6993976											467.4398654				511.0387542					538.3085157										480.9727352	477.8617168
P_1081.8364_8.28													219.0444426											265.6275364									188.8944387
P_177.0536_4.32
P_425.3638_8.46																												274.8362976					299.1217913
P_335.1293_5.91	595.7027408	785.769957	558.4657486	573.6355297		617.7952367	573.6512107	577.600936		531.7215167	599.0416068			686.8334696	607.9271183	554.1756486	624.9342681	547.990823			608.5133865	549.3194388	695.8076507		630.5285038	596.5633688	583.7733871			726.8123369	598.3054609	687.2993112		591.2724482	631.4246706	630.8955292	612.6310666	701.1990711	648.4694194	624.0253682					764.5309831		563.2445807	644.5373699	533.6124822
P_606.391_8.08																								578.8769965
P_574.9119_8.29																								449.9540843				406.4761737					443.6733887									491.5855073		395.5360916
P_547.4144_8.52	344.595195					313.6298895	336.361072	388.2716834	347.1353465	378.7726992		392.0423241		395.341601		373.6176231	373.6874602	368.4865023	396.394058				352.5865624			349.23841	386.61034		388.3350271		418.858926	411.8121496		431.8136351	443.7969178	389.959396	389.5456387	340.4127839			233.8648089				330.7732659		379.9004745	343.1683001	461.7624145
P_773.4585_10.99																																											3114.447403	2727.733715
P_691.8155_3.9	13049.12812		1849.705328			4168.827015	1631.665521			3981.88757			421.9149085									4238.008504	4992.24022																										3765.508603
P_531.4079_8.8		908.0965902	592.6533366		725.1425155	727.9262986	623.1289143	707.3793964	683.2236764	767.0491765		1250.920027		771.5933906	616.2506617	625.4030474	728.3626769	793.0439674	723.3284886	776.8801874	666.1848333		823.2401144		734.9951926	735.8862353				730.656769	728.5975166			678.4568709	778.8898017	634.8065569		700.1131415	760.1542968	634.4223252				343.0609568	780.4502338			638.3965207	739.0366211
P_358.9827_5.47													2496.30385											2478.202992				2331.078458					2343.842949								2210.904921	2150.245135	2181.439607	2062.675723		2341.629915
P_563.559_7.1													251.0968068											229.614418									266.1381205													248.6856828
P_689.5283_8.42													1032.598881																														1129.021792			1120.560387
P_612.5678_3.82		4662.824086		3856.740673	1461.795617	2566.972254		3213.14406	3523.244162	2283.5257		1518.003065		3690.390732		2522.126579			2569.881999			2767.37724							1068.650867	1933.617172																	1128.4226		2249.28308
P_756.2562_3.96
P_554.3714_8.29																								630.978241				733.0124029														663.7100653		640.3987583		621.6111581
P_245.0783_4.33													742.7702431											705.4593259									710.7125882								576.3602579		640.2343205	688.1709657		622.081096
P_537.3459_5.91													591.1579833
P_429.3208_6.58
P_680.4867_9.65	2803.749724		2941.214511		2595.497103		2617.50427		2401.290435		2557.805658				2757.011172		2487.343228		2564.52889		2593.706481	2859.656994		389.8571955		2400.779132				2488.027602		2590.766429	444.277106	2490.051654		2571.969277		2520.178956		2541.309298				432.4349903				2734.632522
P_970.6769_8.34													1499.198395											1406.643082				1381.049554					1511.76402								1473.095528	1548.754134	1473.409662	1431.376405		1452.801848
P_326.3804_5.7													241.5107885											241.2373775																		248.2938768
P_729.6045_8.41													927.6405365											901.3041467				909.8545349					912.9505196								840.7099157		918.2520724	890.2200902		884.0983582
P_553.644_7.79							164.6389365										148.8533551
P_448.3089_3.91
P_501.7914_5.95
P_309.226_2.94						127.7119792															278.9253379																											81.1784101
P_641.5512_8.42													480.0949144											511.432997				454.7930826															406.4447648			437.6525305
P_283.2834_7.11														139.4817345										7836.422121				7849.536504					7727.160228								7287.900545	5553.736383	7324.062177	6818.82486	137.9012952	7242.525363
P_765.4663_3.9						3697.465904		5249.976016	6804.745104			1313.389683				3122.623489										1298.778138
P_102.0643_3.87
P_729.6343_3.95
P_360.9806_11.11													20373.42597											20141.72491				28579.43863					17925.1364								32843.50518	19858.66098	21386.87396	16344.52166		13985.33592
P_702.4253_8.19				491.67264				490.9644072													502.578851									479.8904602									476.5744068					159.6555262		165.9311748
P_669.9501_8.22													230.3299424															297.9748531					229.9095542									364.2974893	304.9131868
P_284.2957_7.64	985.594392	817.1168963				502.0979357	403.8733542		417.9554096		553.0022296	2128.029611		559.6120301	390.9432312			1939.067878					963.5491162			366.0022144		4253.158752	473.7179458			752.3545753								526.790331					704.9330805
P_549.6231_7.69																																	95.71490902
P_89.5034_11.54
P_904.7136_8.35													2325.361093											2350.042366				2271.883087					2220.654792								2169.695	2157.78194	2345.85169	2297.202315		2290.9164
P_668.1984_3.9
P_817.6613_8.38													1163.246788											1242.139595				1174.071628					1095.867424								1098.396873	975.4284438	1102.463985	978.3858716		1073.190867
P_720.6307_3.94
P_721.2299_3.94													284.3799124
P_780.5755_9.64							143.7008231						144.9404844									138.6367722							252.7451283	98.65420431								119.4444678
P_909.6672_8.36													1221.303498											1292.320333									1212.171705								1139.637099	1236.936016	1329.750233	1204.326675		1207.17901
P_756.456_3.96
P_752.524_9.44
P_638.4786_8.21																							135.7104722
P_358.9826_9.98													20365.40313											20869.29365				27749.3338					18957.45749								18222.25573		9738.133494	23845.0844		37485.59585
P_181.6273_7.11
P_131.1616_11.01																																									3072.727155
P_620.4446_5.9
P_575.4967_10.01																																									215.3986912
P_694.8161_3.92																	1768.502038
P_696.6608_7.82			264.106715		246.4664817								406.081406			238.9239536					282.2890406				307.0702937	287.9004917		333.6655536	331.6027684				419.369431										378.0996334				282.3865256	280.5188197
P_348.9915_4.6				400.6478133		209.9394835								634.4914982									247.2310699				342.459191										192.75276								273.6362771		244.3260141
P_488.3022_3.92
P_399.3611_5.64
P_221.1346_3.87	153013.7795	151335.8812	15341.41186	131143.8203	12186.08541	62980.34779	14342.12191	69173.15019	76679.75496	55218.83934	3364.520682	17093.77292	725.7204225	107166.128		35011.80001	112424.6065	116996.3298	35470.44706	6782.049638	38905.95896	56383.827	85918.28424			18200.07497			14755.3298	20384.10136	1540.883733			6305.590592	857.2926016	2231.343835											11339.13418		51354.38802
P_593.9462_8.28		839.4911495	331.7663093	562.0618294	326.4646552	444.4159775	331.5730279	239.4519614		323.5396171	513.9522867	1512.829603	859.5740306	356.21477	346.016776	327.867774	310.4471085		321.5765375	313.3475307	349.4992061		549.7387655	931.4648879			322.0756335	866.5657682	289.8024862		344.9693022	568.6848775	873.2886311	337.9016102			315.5633167	335.5883521		298.0406261	942.5380163	854.2598375	860.5648939	846.4531456	419.129427	928.3714821	354.1025833	343.1205571
P_455.829_8.33																																									74.98234472
P_331.1956_3.87	9815.940732	9855.157076	1693.195318	8974.374805	1038.951033	5443.616654	1675.365311	5848.801355	6205.624024	5134.816898		2034.778984	147.2715491	7837.353494		4161.831043	7847.632634	7967.276445	4297.185879	863.1365859	4523.318372	5511.729105	6113.246384			2173.187752			1651.843957	2356.237169	214.9997348																1317.354782		5105.108876
P_99.509_7.63
P_764.6546_3.97
P_426.3243_4.38
P_282.2796_7.97													40125.01079											39395.59194				36658.74646					40774.87439								40881.74995	35537.13425	39111.29542	33967.12829	867.6980317	37299.97608
P_714.4321_3.81
P_749.5305_8.4																																											1382.508886
P_343.2965_4.35																																											308.4101333
P_530.3837_8.32													1045.394123											903.0887742				969.0817821					1039.218504								1065.9898	1006.225207	1048.630606	828.8538795		958.2440151
P_172.132_2.31																																														124.2913789
P_360.9805_5.47													1995.806546															1443.125094													1400.438677	1429.031287	1571.911381
P_417.0446_11.13													22828.78841											14250.59523				10113.89865					12385.65909								17094.74249	20217.56098	9665.202493	12005.08931		5929.809985
P_313.2362_5.76																								460.5148136				493.8337536					522.896187								469.0127752			447.7823887
P_677.1545_3.75	2185.860403								3525.217422								4835.650339
P_540.347_8.19																								335.7826314
P_454.4312_8.19																								257.1487348				257.8570161					304.7673627									317.3217505	291.4407384	245.5241898
P_809.4841_3.91
P_881.2997_7.8																																	444.3058597									452.8013351	363.7922086			438.3460331
P_369.4296_6.72													167.9389918
P_100.1104_11.27																																	12612.20738									4681.248245				3634.974029
P_273.1674_2.53	1420.526521	597.9985864	1043.044975	528.6553112	1721.286697		685.242715		904.789396	693.6813362	1511.822568	1263.782354		1213.801654	969.3108158	560.3961763	1024.631857	589.8263424	932.5219611	912.2405175	4556.240722	2545.262581		395.9224028	1826.750767	1044.479205	1264.052885		637.7889235	1015.863076	1013.235128	1360.554223		1618.685937	1004.776976	1152.764815	1663.197799	975.9222381	1299.662311	1032.241582					1489.047539		924.2685985	2107.243965	449.2511239
P_588.5466_3.81
P_691.4716_5.89
P_1058.7377_8.32													1307.525554											1381.646277				1235.354037					1251.99531								1297.159672	1160.391714	1302.268647	1271.498224		1363.560757
P_729.8372_3.95
P_694.645_7.7																								229.4562277																		251.1276668				229.526307
P_684.216_10.13																																	61.48723732
P_685.5773_8.42													685.8040397						245.2307976					726.7139948				687.2860235													743.631299	666.0864738	706.454331			686.3238669
P_628.9074_8.26													398.0537643											376.1609268																		463.9760539				519.7371307
P_620.9159_8.25																												388.1637854					364.285041								380.6262689		318.8290122			378.3356957
P_194.1148_2.31													245.358634															239.1927071					247.4966617								194.0468638					225.1632889
P_709.5204_9.67	3105.783165	5036.8032	3561.326386	5279.719976	3358.990623	5092.043416	3263.130874	5114.874841	3587.939274	4940.317486	3636.274562	5020.362875		5413.47171	3832.793678	5375.139454	3657.196616	5031.623738	3774.317718	5143.939999	3741.712341	4170.099092	5006.147151		5192.248105	3775.462088	5136.635188		5148.952755	3880.751625	5424.654576	4066.449714		3988.876535	5328.464133	4140.080982	5455.390044	4247.00724	5516.871128	4138.962606					5305.343474		5308.775922	4514.590809	5301.276958
P_389.2715_4.01
P_618.4399_8.26													844.5415692											1020.573387									973.0285822								955.4829231	1117.394465		961.2701683
P_346.1365_6.68													199.8317583											221.4925148																	192.2621106		198.9887949
P_597.3441_11.21
P_585.9437_3.8							384.9298458	169.4652434											1008.992206			1039.099569
P_244.6335_4.37
P_532.8609_8.31													420.3952538											436.7308919				428.7577914					370.8233552										454.4811263	375.1699271
P_658.9903_3.88													218.2893527
P_615.4588_8.26	471.3274337	1240.990192		756.0925911	338.4762887	458.5613358			394.6137314		663.8599823	2177.300513	953.8430365				347.9494508	798.4337315					658.52034	1061.976404	363.9477906	433.4269563		1112.607709	433.1836955	416.3550961	554.7056696	783.6305229	1152.499422		481.7997644	479.1933694					1236.883488	1119.223332	1214.44198	1168.926715	754.9723499	1231.619146		456.9560008	395.2482633
P_708.5011_5.89																																											722.1001927
P_374.2803_4.37
P_758.4601_3.85
P_486.3162_8.65																								380.1293995				312.1296293													436.0934223	361.7384929	425.9487137	396.1280123		306.5349077
P_557.4462_8.46																								819.7634266
P_969.6733_8.34													2820.870553											2734.582254				2843.514689					2919.287202								2823.481117	2858.965473	2826.746984	2815.957647		2800.011905
P_713.6748_3.8
P_262.217_2.55																																														97.84749741
P_213.0915_3.94
P_666.6118_7.55													191.8303715											196.9901979									226.1188065										241.9777405
P_728.6008_8.41													2075.959803											2148.069746				2008.979218					2114.221247								2156.906563	2040.952306	1989.112838	2136.983602		2038.790475
P_1037.8073_8.3													308.5727659											376.1583954									414.9642518									365.7501042	396.6407131
P_714.1763_3.8																																	109.5593822
P_554.8753_8.3																												438.473622					440.4128649								416.822555	478.2269009	455.1380384	444.0715009
P_931.6664_8.64																																											125.1947232
P_119.1249_11.16													9847.748927																				3577.874783								5967.490915		6193.958451			6530.003223
P_249.111_10.69																																										8932.504325
P_754.4521_3.83
P_747.648_3.96
P_530.8841_8.31													394.0151928											416.9683475																		324.6699144	399.4407201			348.389882
P_704.0109_8.18
P_88.0738_11.24																								6130.339535				7847.266652					6639.74132								8544.522746	7026.918075	5337.010121	9430.547162		11479.98433
P_638.6156_7.68													136.6794325									155.6455082											127.5643268
P_217.1043_1.44																																	625.3038764													1115.149371
P_778.5869_8.39																								468.9376568				433.4434308													445.7142306		430.1959451			394.7545671
P_651.1896_3.87
P_224.6222_4.38
P_681.4879_9.66	1480.506197		1277.101359		1077.814476		1153.637046		1176.884278		1114.421238				1257.733378		1010.799481		1202.744745		1124.431645	1273.460678				1195.944282				1157.432441		1249.327727		1149.428357		1155.120211		1093.664862		1166.006212								1301.615429
P_777.5821_8.39													1160.54629											1233.371372				1199.282243					1205.584395								1253.495206		1266.018421
P_567.8298_5.95																								48.17375486									70.77564093
P_355.283_6.95																								207.8486332																			200.4935854
P_522.6036_9.14													5639.736756											2969.413258				3623.317579					1175.502405								1261.273604	2055.56297	5559.715256	5147.277956		1791.775544
P_883.6179_8.36																								406.3947677																		430.8795948	446.6643673	529.9058112
P_450.2946_5.91																																											227.4595204
P_550.4247_8.28												495.7990043												146.5527535									150.4455608
P_692.1614_3.78	1447.402778								1548.981767												726.6754202	735.5105647
P_840.5838_5.87																								235.4895967																			259.1661502
P_390.2554_3.36																						204.9056952
P_797.5602_5.87
P_573.9079_8.29		156.8621395										347.7535443	1925.611511											1903.775285				1909.643275					1958.116793								1866.49346	1900.14391	1966.149131	1907.498505		1946.592438
P_316.1733_3.87
P_727.0389_3.93
P_495.575_7.47													114.3035998
P_685.6071_3.91
P_488.3629_11.04																																											2060.672259
P_637.8761_3.96						886.7085801							101.5644271			604.0032129		970.7416165
P_355.2648_4.37
P_173.1068_2.1																																										469.269672
P_360.9806_9.81													13506.45758															5793.040821													14903.48919	9823.020905	17126.5989
P_552.6418_10.57													7098.637739															6054.361779													4696.977181	1624.467617
P_168.1021_3.86
P_624.7724_3.83									2868.991165										1825.315482				2150.687063
P_479.3368_8.1													286.8260027											241.5047358																	244.2741961			199.1166012
P_552.3954_8.3												228.4665931											170.4400732	1117.62192				1111.671466					1063.70868								1047.136114	1154.283171	1084.260707	1047.515574		1047.151143
P_648.3928_3.86	15031.21099	14794.22471	2456.191008	12643.10536	2030.139795	7492.741534	2428.232893	8607.09859	8791.253779	6968.493241		2887.147113		11398.31716		5471.519999	12233.58875	10543.65394	5424.975371	1135.264118	6080.102104	7173.323858	8465.763116			2897.757925			1962.09231	3300.888051				915.3898456		317.3935867											1917.922266		6279.12502
P_283.2834_7.97													8829.062313											1781.868648																						6998.067414
P_1086.7931_8.29													288.1826881															305.3725229
P_358.9826_8.33													47252.40105											44857.07675				42578.11168					42220.57143								39531.7211	37697.08252	40016.13142	40252.35891		32328.83239
P_497.3822_8.31
P_463.2787_3.89	8431.010654	8509.737103	1188.918147	7412.131847	923.9576058	4281.979656	1048.080624	4458.540784	4989.789808	3946.444834		1190.508686		6424.646482		2944.818837	6522.445247	6303.269801	3090.871027	409.5720196	3387.68582	4341.776691	4458.840799			1379.561505			1049.445849	1480.22644				353.534904													719.1312301		3782.892374
P_837.5863_8.38													2173.708418											2225.149559				2124.897968					2306.383592								2336.219076	2366.259373	2359.308886	2238.640438		2199.919112
P_699.4124_3.83																													279.7899014
P_302.1471_5.98	374.0154037	365.3050866	379.946901	303.8455613	318.953105	301.994517	402.5016216	267.1580087		271.5260996	366.4807644			317.675845	359.7360458	300.5772743	401.4968523		411.4275422	275.2911827	363.6051407	392.3099869			283.700764	334.6520478	258.9188274		308.0908461	453.3640541	332.9651039	419.0532887		370.8109541	329.8545416	424.7093244	283.3028006	409.4419243	291.8439194	426.4151316							325.7425259	366.1137522	310.9659505
P_471.3363_5.9
P_744.647_3.94
P_109.1003_11.16																																											2500.772198
P_767.4648_3.87	26412.30492	26737.38946	4908.127964	22620.47823	4327.730454	14121.57944	5189.671764	15795.55248	17565.88803	13070.554		5698.261885		20775.37192		11136.08219	23457.01181	18732.55977	11595.82633	2207.35218	12305.16462	14135.24361	14967.00403			6312.765907			4589.23667	6661.744988	422.5362248			2076.781319		605.2036459											3687.619389		12443.90902
P_518.3333_8.31																																											326.0600252
P_615.3646_3.85							337.3448852			1193.983071										381.2339639									601.1819793
P_905.7179_8.35													1114.316541											1150.789115				1206.565089					1128.180857								1053.291303	1069.525041	1124.150807	1130.171271		1180.634657
P_209.189_4.76
P_149.0224_8.13	5083.650326	4523.894425	5154.269404	5163.25125	4691.369635	4746.762201	4290.707685	4622.114582	5165.467682	4275.62009	5106.297461	9491.313217	1403.627926	4706.668337	5865.716587	4738.21011	5167.391885	5860.7351	4847.996305	4304.929719	5554.46005	4844.034269	5590.286389	1569.732486	4751.879953	4773.630691	5589.281638	1588.945037	5088.717292	5349.614463	4555.751935	5173.850544	1733.747871	5463.779644	5062.029495	4829.713963	4943.658297	4590.386581	4991.326398	5703.604369	1587.020496	1613.461028		1600.131259	5835.225949	1748.905458	4602.483137	5214.754864	4842.201638
P_361.9835_10.93																																	964.8988413											2327.376715
P_601.9444_7.71																																																	59.38990489
P_700.6207_3.91	10351.55146	10955.35969				4145.061023	1496.91668					1645.486101		5964.152797		2633.919616	5908.738621	6378.404501	3063.988633			4155.891811				1400.396656			1589.934435	1934.088127				573.3941143															3796.505586
P_415.0464_9.86																												8832.405453					19639.93768								17979.85975			4694.083822		9549.097501
P_420.3187_8.33	152.3999442									210.5477418	220.6975793	166.6441116		245.4542626			216.410881																					185.9961708	160.3751919	192.5210798					162.6694544
P_253.1317_3.92
P_1059.7384_8.31													562.0015358											605.6844589																			627.7083004			591.7843373
P_597.9549_3.82								1281.9314						1454.944147
P_782.6704_3.98
P_243.1463_3.86													393.0906647
P_624.3724_3.86																																														60.15664825
P_812.7343_3.88
P_686.9577_8.2
P_812.4878_3.88
P_688.5141_8.03																																												168.3288083
P_368.4275_6.73													623.5016719															598.2255174													554.1622664	563.656118	556.2284516	607.8221455		535.2760354
P_113.9631_11.58
P_650.414_8.24																																	563.596123								530.9635658	538.2913713		461.8310576
P_714.4587_5.89													171.4377384
P_677.4048_3.89
P_681.4953_8.19
P_291.2535_5.75
P_340.3628_8.57		512.491146										338.9495786		281.7792045					171.4117368									230.3861984
P_538.3491_5.9
P_915.6886_8.64																								315.7140125				281.7794892					304.0086753								303.7418427	372.1140991	300.0818579	337.2328341
P_950.7496_8.33																								229.6939272																		280.9605119		282.5149006		265.6872593
P_732.193_3.8
P_709.425_3.91
P_488.3631_5.91													477.6515794																														565.1215366			539.8320833
P_278.2116_2.83																																	233.4544146
P_615.8643_3.94														819.5417339
P_339.3466_8.18	2828.267511	4339.599861	2339.471096	849.732249	845.7077094	2936.935731	710.9979221	603.0041716	670.189742	1078.147446	3198.915291	3468.119078		3121.005544		1647.692407		1580.239909	646.3903517	659.6522072	2421.592652	954.6478906	1147.047831	218.6496365		813.6057886	772.0274569		1176.777075	2809.361337	599.4115281	3888.492433		895.0559835		783.7693921	704.8660283	737.0304218		980.7395441	201.7464242				1380.149617	229.4828208	719.7616418	678.6830473	675.1503106
P_694.2139_3.92
P_499.9665_3.86		4019.702923		3489.545788		1921.240378		2094.989792		1856.123701		616.5016548		2872.363362		1368.036259		3036.757505		181.047129			2302.420375						459.4242369																		304.2911714		1665.875244
P_442.3077_8.39	631.7524184	516.109748	537.6006306	484.9349119		483.9116791	642.2720656	544.3969149	573.3765532	496.0327906	593.0640078	627.0797235		612.0365331	564.1952899	529.455204	540.3596208	552.0318386	590.7504164	461.6489841	574.8443674	619.2481776	498.0948217	267.6800676	536.6502381	547.137681	532.809051		551.4170151	573.6155314	403.6882789	636.2663392		565.6030963	530.0175844	574.3091761	561.0113282	529.9995156	527.301967	596.0087427					536.4957409		568.1091964	585.4244173	535.7444416
P_227.173_2.43
P_659.5943_3.88																																										142.1182267
P_97.0635_11.21																												1704.128472
P_173.0789_1.08
P_391.2876_4.37
P_949.7457_8.34													752.5860903											866.9664479				900.7446799					889.7471118								922.7083187	816.41904	843.4332256	880.6822647		851.0525007
P_736.5505_9.66													249.7023819																														224.3380184
P_774.0656_3.98
P_413.2702_8.13	7804.960825	6352.47819	7813.609278	6661.472762	7410.246027	6347.522181	7499.419505	6178.774767	7562.288395	6614.966499	7922.222803	12348.44585	5728.190621	6759.514586	7051.618183	6777.849475	7742.829068	6816.454047	7867.832418	6376.245019	7806.473461	7182.920526	6537.979848	5547.732622	6836.072558	7057.043484	6517.002994	5657.222056	6601.326747	8157.856319	6413.680819	7541.751064	5354.623366	7339.925649	6845.100931	7394.305455	6854.830751	7335.431671	6619.359312	7343.457038	5288.939613	5778.450218	5460.381542	5404.783836	6774.58674	5373.372625	6186.160162	7057.591048	6516.55195
P_659.7933_3.88					860.8679943																												108.7270199	396.752825
P_415.1934_7.58
P_641.3738_10.87
P_804.5613_8.09																		287.2199034										634.1103059					630.0122747								674.7468194
P_369.068_3.94
P_726.8381_3.93
P_695.6471_7.69
P_668.5991_3.88						2906.866913		3107.204392								2245.159621
P_557.4157_7.74												842.375278			74.07716183								130.6043291
P_111.0908_1.13
P_131.1617_9.91
P_158.9604_11.58
P_642.4177_8.22
P_972.6766_8.32																												172.6119194
P_730.0384_3.94
P_496.8649_8.31
P_358.9829_6.6												3588.098637	2864.731173											2550.377798				2631.654578					2877.646127								2535.482645	2817.472003	2344.939461	2583.382812		2860.016483
P_736.0425_3.95
P_100.0744_1.4
P_415.0465_11.15													12117.26657											24237.21211				18173.36435					18497.03109								19630.47846	23374.97179	19949.56504	23967.76263		25726.71072
P_409.2716_8.11		828.2679249	972.7187252	948.3024773	1031.213007	885.5573389	1230.474806	947.4466405	1091.618247	959.3426091	1040.28647		422.3072626	986.2061948		974.8137128	1046.287413	799.5339781	926.0137617	1052.770844	1094.972514	1062.158861	1112.02163	418.7104113		1165.029138	1076.85299		1075.868229	1109.995065	1011.701963	913.2582151		1092.095006	1051.398967	1037.891133	1053.518649	819.5227069	1065.601971	849.2118904			468.8281192	434.3963491	934.7874547		1051.267014	1107.914215	1104.092855
P_103.9556_8.17																																	12243.81546
P_712.225_3.94
P_866.6442_8.36																								527.5134103				478.9685676					543.9554857									505.0483766	516.7990375			504.365667
P_715.4245_3.93
P_615.5857_9.14							603.9367531						461.131086											396.593252												574.8442937					362.4678598	399.5645603	428.653116	414.8303512		441.2318428			506.2606669
P_385.2942_6.58																																										233.1908705
P_677.2044_3.9																																										157.350393
P_771.1657_6.83																																												179.0111751		147.7531695
P_649.3788_3.88
P_659.3925_3.88		3152.86549		3041.142782		1814.834598		2657.135414	2819.803295							1746.757207		2300.252499											500.6539441																				1582.720889
P_250.1379_3.87
P_1190.8335_8.28													573.1612461											650.4593059									642.0765133									688.6195492	587.6537824	628.3167136		598.3141326
P_685.8087_3.91
P_1008.7661_7.77													162.5507828																				185.0755096
P_441.3535_7.97													452.3358851															495.9974526															410.0712228			457.7160271
P_414.2746_8.12	1907.343729	1494.099218	1942.194385	1632.69756	1912.240733	1662.961378	1920.976588	1453.345273	1887.163445	1478.236154	1991.905851	3044.899827	1267.746976	1619.478927	1863.639331	1572.612914	1973.704131	1619.133313	1823.892885	1443.831965	1962.310144	1890.232702	1705.837458	1256.609373	1544.561456	1797.789072	1672.587769	1260.118899	1663.423101	1979.468782	1660.025587	1814.671105	1270.36129	1764.267602	1720.513891	1802.810492	1614.508661	1825.160112	1612.30669	1751.543999	1346.479852	1388.205777	1340.677417	1266.229034	1745.007238	1315.783301	1649.808225	1950.486328	1612.027088
P_668.7959_3.89
P_690.5334_8.42																																	295.568534								327.0264595
P_235.6281_4.38
P_693.4061_3.89	3138.659662				811.9371039				2778.093071								3809.296398		1668.244658		1969.375921	2176.344046								1306.685209
P_737.5492_9.67
P_282.2799_11.24													18425.65741											21315.88886				16149.28655					11501.12534								15915.66736	11952.24948	10715.09041	11200.79655		15296.15834
P_650.99_3.87
P_606.6994_8.07																																									436.2568206		415.5094206			487.2317312
P_648.4407_8.23
P_593.4408_8.28								712.8636792					1226.933143											1341.835495				1261.333149	747.6990765				1298.668156						678.4143725		1295.724861	1264.904386	1349.835938	1173.960718		1427.948589			806.5394518
P_149.0586_5.05	597.2413212	623.8830934	576.0933584		560.5626403		558.7954148	561.0243589			563.5432016	1086.205702		570.4870039	593.2844533	571.0225099	565.7076518	763.6030561	573.6678952	578.8470162	568.2696245		837.4165016		594.4307531	553.8926628	648.0477371		596.9040781			564.4079688		576.5131561		578.3958115		577.3506406		539.8791267					713.3939795		604.9088998		550.6143795
P_648.3873_2.46
P_293.1432_10.51													44168.66588																												13512.42218	11674.47532		18813.05292		18477.99441
P_845.5395_5.87
P_684.4784_8.19
P_171.0986_1.94
P_632.5724_3.85
P_670.4308_5.9
P_507.3036_3.88		8135.172036		7062.680032		3847.205645		4020.543068		3615.797996		1042.756127		5784.988939		2815.177662		5970.082226		352.0290369			4376.170801						933.6338021																		607.8662283		3423.21383
P_738.6402_3.95
P_508.8695_8.32																								330.8644489									287.3815864								305.7926389		294.3589366	355.8573759
P_865.6388_8.37													1412.542678											1394.689023				1340.261414					1301.736965								1387.584131	1210.303361	1387.977167
P_546.4044_6.32	324.1023831	338.7195215	361.2026031	365.2146714	334.7194284	270.6772111	342.6784899		317.861424	305.6913842	362.6394525	1671.391036		300.0336732	328.5666181			353.5764451	347.2658556	314.5207285	307.4214175	379.5226921	304.9896967	135.1727939	274.3947622	412.9577307	262.9583785		308.1465584	344.0357705	268.7887004	386.7285706		409.7024025	260.3499308	348.6709629	246.2107292	387.9105761	306.7644126	356.8586183				109.8938934	365.4767253		291.3344681	378.6546771	227.6941902
P_355.2652_3.67
P_524.457_7.95																					98.35199305																			106.4759423
P_421.2335_10.77																																										5959.37268
P_672.4261_8.21																																	371.7772438											413.4752106
P_589.147_3.81
P_787.4751_3.87										2655.655726
P_235.1284_11.27
P_98.5088_11.55
P_1085.7881_8.3													491.090841											492.1503544																			500.1675737			499.257755
P_267.1191_9.63																																											6514.042528
P_548.6195_7.69	288.6169422	298.9561481										509.7047624	264.7947705	66.00192614																			264.6723227			97.8061123			68.30641195			231.7812656	245.6922188	209.0054375		298.1656863
P_752.5271_11.09																																												2057.959378
P_328.0404_3.94
P_712.4247_3.92
P_729.4303_11.12																								2332.621066									2468.541632										5434.698519
P_141.1123_11.36																																														8313.901568
P_810.5714_6.27
P_648.9367_8.24
P_640.5942_7.51						210.543992					312.546472				182.6734179				205.3658393																					224.7232967			342.038394
P_703.0185_3.92
P_685.4079_9.84																																									2210.387066
P_694.4111_3.92		759.691901
P_485.3106_8.66													1546.889054											1524.14503				1570.1248					1554.27572								1566.844164	1453.97032	1645.176424	1669.290429		1625.20864
P_485.3386_7.75
P_310.3116_7.72		422.4279066										728.1326532		379.7754635									196.8351056						171.448193																228.7206056
P_552.6424_7.8	2121.797785		1004.538421		1375.910193	923.5312792	927.2512287	819.5862331	916.0999629	883.0236347	1007.879533	4363.107413	6884.184418	874.0013013	828.998458	929.3916884	923.2367262	1036.175338	1217.703323	877.3522236		842.8456542	931.538472	5467.964067	948.3972097	949.4576487	835.1890945	6409.007786			966.8191384	1394.813528		1184.052666	853.2726344	1112.900607	929.6246765	928.3458277		862.8256348	6013.376003	6039.943848	6216.666395	3106.308926	841.6354226	5703.050067	776.3354818	882.2534871	867.6742435
P_261.1257_10.72
P_425.3123_3.72
P_692.0134_3.9					1448.588216	2780.906553		2736.675427	3253.966801								5048.878774					2952.428458	3300.597227							1861.215246	302.4962922			815.9870603
P_331.21_2.95		385.7896735			465.4455686	1108.148234		535.885721	300.7378585	780.8984123		855.5744637		517.7817108		358.575532	253.2333234	251.0257808	260.4294369	526.1808965	2278.964152	1354.327831			805.9291827	332.5811539		102.6833906		251.5946819	261.8942659			737.924004	516.2664517		716.2534974	404.7424988							468.9959741		295.9106084
P_491.3737_7.79																																												200.9897295
P_637.3195_7.15									254.3776827		324.2521123	6311.592151				308.2847101					263.6120485											3177.00545																	395.5298055
P_100.0743_11.25
P_488.8338_8.33																								335.4659725				245.7148549					323.3537305									311.1778097	277.9839165	282.1577092
P_265.6632_3.86	15399.31311	14640.4062	1631.49184	11719.4111	1331.072438	5415.616935	1534.113501	5906.94955	6186.167987	5055.703336		1840.279756		9862.035968		3973.30901	10670.9057	10140.87432	4170.938462	696.1321011	4535.986897	5545.492005	6471.297893			2026.310466			1618.170563	2306.652294				587.1457548		181.4717674											1154.992789		5043.794626
P_700.8195_3.91					1284.200533	2881.816961	1483.57389	2514.55666					294.4885993	4213.319325		2108.420839	4326.511943		2430.300612		2213.773099	2970.318623				1438.349153								783.4999511															2698.227297
P_676.8022_3.9
P_309.1878_3.87	39937.06738	40757.20633	7108.893977	36657.05437	5474.794443	22173.02583	6426.274825	23900.47836	24585.64176	21073.95657		7795.278113		32069.73481		16359.25163	31973.43914	32251.79196	16771.29863	3160.351164	18724.65027	22068.11226	24858.01494			8294.818412			6526.978806	9403.471711	612.7900529			2652.047852	301.9660589	881.8103971											5008.554045		20556.30404
P_656.5951_3.87			2012.374417		1968.967157		2177.51575			4009.990982	508.2464695	2068.303797				3689.482525	8736.386311				3839.656292
P_417.0444_6.85												3778.398139	3048.086074											2873.497803				2796.763666					2823.867617								2734.726479	2673.902107	2653.719547	2588.626245		3020.474979
P_688.807_3.93
P_591.3523_3.88													277.3803495
P_881.615_8.37													2853.302765											2706.614607				2879.819205					2436.467988								2762.545813	2815.281615	2528.4363	2961.076591		2751.444054
P_353.2485_4.0
P_846.5157_3.89
P_552.8978_8.3																																									463.7675695
P_691.6186_3.9					932.614411								449.2591638			2650.914861		7694.142482			3243.460616									1595.124048																	705.0855126		3751.331049
P_177.9574_0.46																																									2425.46353					1939.469268
P_596.4239_8.27												217.8770184	805.1055485											891.4762534				874.2296406					903.0503174								988.257139	901.6449799	962.5719001	867.5353019		885.9026678
P_882.6189_8.37													1080.303839											1152.900935				1200.804175					1229.513627								1172.401009	1187.462559	1274.077517	1208.612691		1076.646024
P_469.3891_8.45													482.6640491											474.430126									458.855438										433.2009938			439.1140847
P_624.1695_3.85
P_679.4056_3.9	26204.70713		5159.820005		3908.735903		4799.134195		17695.16318				439.6899473				22651.26355		11970.53744		12946.54003	15705.68321				6335.51001				6904.055346				1843.080187		515.7814379
P_682.8054_3.89
P_702.4237_9.66	505.8243211	454.8610948	532.247277		391.1984007	500.4602063			507.6807576	495.1244365	473.9844946	441.3322499		517.6738254	585.3617467	490.1551765	414.3373755		514.5403353	479.067032		544.0757034	397.7696131		493.8656449	518.0405275	424.432974		482.5831412		503.7621082	476.3688281			456.3621024	474.4924925	448.9507175	505.2500118		474.9815504					444.3416104		540.3703896	501.6844184	487.3192259
P_596.5178_8.45								214.1004835	171.6710616			586.0820764	992.395981				187.5074497		158.8858718									955.1839848		167.8726541			890.6280421								943.9509206		991.6711757	866.7821352	237.1468668	883.683793			178.8762533
P_926.6486_8.35													1416.103092											1468.521787				1459.684682					1439.508815								1470.115612	1360.240691	1406.206132	1457.13583		1468.400995
P_558.4282_4.38
P_841.5908_5.86													112.8199091
P_1189.8289_8.28													732.0502671											976.0490432				892.5291104					987.1942012								967.3821091	1014.62246	1037.262965	1094.240292		972.6559568
P_565.5759_11.04													1108.49403											1081.952286				1031.803393					978.9378202								1063.884849	957.4352526	996.7504972	1003.33658		1122.507934
P_910.6717_8.35													604.8393837											605.3281398				537.9996461					580.0403233									420.8450919	629.1688507	550.2566295
P_261.1255_9.31
P_701.4202_9.66	1164.583031	917.4546919	1172.461203	1163.661237	1150.328702	854.2839372	959.1861662	1032.708739	1071.043861	1020.988971	1149.909124	1028.55498		984.0756236	1150.490952	1092.238171	1052.897582	1038.475344	1065.817099	1007.909167	1041.5112	1161.102968	1004.117415	390.8534823	1037.875002	1048.786548	1001.708194		966.287498	1080.369082	959.6819173	1120.031106		1083.039113	1051.11169	1082.373023	1131.121019	1100.373318		966.1933557	392.9123538	403.6898692	417.5458796	420.7514546	970.9216364		1070.987333	1143.078297	1026.973054
P_499.3258_8.75																												148.9757767																139.9506705		155.7394107
P_1102.7691_8.31													1159.758066											1034.018054									1111.811615								1035.821476	1144.347657	1178.036819			1099.814263
P_255.1583_4.17																																				181.1178424
P_691.6593_3.78
P_674.0031_3.89																																	105.2506259
P_584.3727_8.25																																	436.2573881									458.5755646	481.6428484			420.4034007
P_360.9807_8.33													29851.74895															26647.09305													21821.14239	24889.37949	25222.74132
P_617.9351_8.26													1264.870636						73.27346739				108.331282	1400.519567				1494.87652					1402.245806								1604.981715	1628.024068	1540.420773	1550.88281		1697.009997
P_220.0945_2.63														139.3425988					151.685446			295.1878622	137.6913227
P_1130.8258_8.27																																									152.2580748	139.7798474
P_621.4478_5.9																																										253.2630981
P_761.8813_8.52													237.0457712											240.5475266				286.645515													257.2508637	220.2175735	224.3301966	235.76218
P_144.9821_11.39													9530.926653											10568.20724				8380.292605					9627.638269								9159.664564	8113.304062	8847.739698	7985.221414		8611.934337
P_105.0322_5.76
P_780.476_3.87	16660.95991	16779.12952	2574.832929	14895.55018	1801.109517	8313.643908	2188.120516	9348.306143	10423.81167	7637.693026		2886.600798		12992.82121		6575.145131	13828.3683	12776.91957	6574.958619	970.4107614	6797.929288	8315.819222	9484.452996			2816.247828			2209.089451	3408.795437				654.8143528													1690.35521		7230.508194
P_597.3434_9.85
P_499.3519_8.3
P_394.3047_8.12	5023.293231	4428.915961	5758.049576	3898.603665	5344.273506	4510.353676	5313.859105	4152.292906	5979.656475	4736.581739	5461.768854	3735.33266		4783.432788	5454.646863	5067.395905	5751.820832	4475.987816	5584.66686	5007.766054	5320.450317	4959.144362	4611.259049	589.9037458	4912.855426	4513.174047	4646.378857	529.2378267	4412.260095	5264.746421	4580.47813	5367.359682	606.0710318	5313.056708	4699.082136	4848.316996	4132.368149	5012.352679	5206.348407	5629.19033		599.9049832		484.6959834	4292.432241	636.2908705	5125.206064	5493.911079	4585.241791
P_769.1685_6.84													721.30338															633.4475611															590.0678661	523.4807953
P_670.9545_8.21
P_703.2193_3.93
P_606.7552_3.83																																										94.8570099
P_916.6937_8.64																																									159.9851361		150.5537437
P_515.3625_5.9
P_781.4589_3.86
P_664.9419_8.21																																														221.9051284
P_712.0275_3.94
P_496.3343_7.78																												164.0315777
P_153.5742_1.75																								510.6109186																		535.3175521				792.9970265
P_647.9895_3.87			1774.664688		1765.895592				3229.683293				198.5005445			2412.451654		3846.124033				2902.297093														664.1613401											1525.402967
P_753.5324_5.88																																											202.1681075
P_572.4389_8.28																								211.9548408																			200.0426076			216.1616379
P_681.9954_8.19							149.2450453				201.9586009										183.805399					103.7856993																						142.6135508
P_303.0656_9.68
P_332.3327_5.46	174.9397292						180.8305025										171.7856546				183.2861301													194.8291402						166.8346506		192.3234732	220.3459353	209.3785541	262.8632441	206.9092076			215.5307182
P_750.534_8.4																																	448.0168854
P_209.164_1.74
P_356.269_4.37
P_730.2353_3.95													211.2786624
P_680.0008_3.91
P_98.9832_0.38																								4732.557552																	12576.59081					4444.185981
P_133.0848_3.87	278002.1156	285724.2993	24603.50489	256368.6082	19335.53395	147277.1464	22345.35465	147930.3572	159220.1377	136322.0752	4926.823385	28367.20549		227168.0469		100761.8564	213428.5603	232385.7972	92565.66677	10979.07993	110389.9201	136587.5516	174040.7334			28372.34451			23437.5984	31921.78128	2616.17613			9249.222636	1385.9749	3063.574686											18189.11652		127707.859
P_589.5651_11.02
P_389.2531_3.35						501.7983253		288.464833		478.919633		402.4539699		237.4571248	83.82405088					335.5739007		948.8368127			414.9859246	181.4513096	369.5663709	112.3234151	179.867329					279.4328589	243.2026775			158.4999123	336.1112203			117.5226869						318.7544489
P_393.2998_8.13	21394.9359	18770.81003	22219.83373	18334.81772	23665.05672	19706.50279	23725.48254	17876.55447	23938.58249	18130.2134	22319.95379	15317.21339	2836.032395	20518.36132	23778.74733	20755.85534	22433.04135	16962.84653	23911.99273	21188.26502	23012.73905	23371.05546	21448.90345	2836.167157	19061.19545	21768.80759	20077.09143	2745.409278	18471.47232	24134.57613	18468.48293	20841.66093	2925.31151	21580.3955	19937.7343	23044.12182	21788.48579	22427.81143	19077.14298	21479.61174	3049.040371	2963.18905	2924.289576	2658.299457	18224.86479	3004.049052	21867.90188	22572.58942	20451.9504
P_927.6473_8.35													576.8969995											669.517292																						609.4697271
P_551.6394_9.19													9956.562347											14116.57487				5963.235882					19469.49562	1179.192629							8017.729168	14827.72568	9500.812815	3211.670695
P_551.6392_11.11													12232.29497											12527.29273				11768.35839					12348.419								12799.71023	13763.89363	13530.34328	12408.38692		11453.37218
P_628.3844_2.88
P_677.0049_3.9
P_442.3443_3.71
P_226.1796_3.66						865.2706683		767.9235983	877.2573578	844.4329058					975.4415265	850.072214	821.1459168				909.172738	978.4083763					987.4034416			962.8397144	876.849135	1034.792721		931.04211			1004.969457	987.2149625	956.7039969								798.8733228
P_471.8371_7.8																																														272.1871488
P_362.9778_9.95																																									649.5034648
P_426.246_3.94
P_474.8596_8.32							100.2802394						251.9359838											225.4395736					119.9718366	119.0970565								120.886096						227.8807047	133.631059
P_186.1485_0.79													70.38524216																												60.74637941					105.247988
P_710.5254_9.67	708.0823388	1268.909642	839.5719571	1435.080842	757.9902628	1313.36157	788.211074	1166.850285	906.5985095	1311.377235	919.4609945	1213.665609		1385.065357	944.4923183	1440.966336	882.4583267	1277.414283	901.2064734	1286.530575	885.0024699	1120.863856	1336.899168		1315.990913	986.6253609	1370.850532		1332.310065	937.8134627	1308.382104	950.1677655		942.6331613	1292.447252	933.205521	1458.801837	1027.571354	1418.772237	988.0367845					1312.495845		1378.468285	1103.637768	1445.266128
P_571.4321_8.29	572.3862752	1201.125707	561.2321649	817.5499546	583.9038667	645.9389348	500.1665728	510.9339399	529.6098819	548.1282292	778.5775865	2436.216613	1341.277678	694.3923881	532.6107291	534.5827726	485.1678698	904.2324048	519.6187784	532.0456026	606.6593858	543.1963917	820.3703973	1364.986259	485.4548245	525.2680501	501.4314349	1347.333196	521.840877	523.1191129	589.5261581		1375.370175	484.2640179	510.815153	569.2329969	437.771038	498.7784001	593.604631	518.3641387	1232.188658	1293.656656	1377.274813	1279.929081	705.4377822	1328.420212	475.2117022		558.0326967
P_549.9195_8.31		650.3999198				269.1050185				327.9972545	362.4421743		888.8983907		206.3555401		234.8820806	320.998624			247.4859291			816.7108268	223.1289987			818.6956996	278.939244	275.8818125	232.2769431		688.7963643	260.9408193			242.9063157			298.8418423	783.3306102	875.8622194	829.8068517	802.9983321		890.7742652		220.6682812	226.9125554
P_110.0147_11.55
P_430.2981_3.91
P_298.1999_2.44
P_158.9634_0.27																												2143.235824
P_256.2639_7.98													5163.696606																														5805.352731	4294.975267
P_506.3984_8.3
P_739.0441_3.95
P_882.3021_7.79
P_672.9315_8.22																																	234.5722232								278.3013758	271.2981071	290.681156			329.3228831
P_793.5582_8.39													1852.620901											1728.347043				1567.650131					1714.430194								1748.327014	1694.741952	1721.631662	1818.058739		1644.49242
P_997.7258_8.32													846.1739849											793.0025707				838.8901058					764.6305521									902.3447259	894.6302853	799.8680817
P_167.033_8.11																																									302.9798551	421.1639066
P_172.1687_1.03													442.7407502																												314.7310512		427.7825315	445.2933611		445.1838926
P_100.111_0.99
P_802.4895_3.87		14919.06772		12985.58453		7478.658667		8879.79198		6908.552602		2451.260022	133.6641086	11886.84145		6006.009719		11148.03662		797.8055578			8887.509034						1894.832868																		1435.036846		6635.042704
P_103.9555_11.39													14219.80822											11700.7639				13019.6175					13316.21951								10970.89867	11778.05753	11245.46377	10987.07401		11858.81112
P_625.924_8.19													595.3058365																												691.779043
P_754.0562_9.05													105.07509															125.9306192																115.0766054		123.019964
P_535.9028_7.76																								234.5736342									239.1039728
P_802.5135_5.87													97.9414134																																	123.2480652
P_366.1416_5.77	634.9326295	663.5716866	534.3137544	709.1218815	586.7277425	696.378652	614.7371349	625.934593	561.7201181	568.0182398	639.695555	465.1296065		668.7478976	610.3391679	539.8553674	616.3149305	528.8927084	589.0761616	576.5545114	633.3240291	647.0152176	789.7559594		562.427863	655.4655467	623.6625344	172.4860943	654.0772694	656.5204264	648.9782783	630.9572945		625.2996508	644.6388985	635.7626061	637.9634441	614.5735301	619.4840893	681.1430863		167.8803765	176.7894472		536.3100653		622.3762176	660.3280188	549.1371399
P_327.0811_5.49													150.2229059
P_287.0885_10.61																																												3974.169039
P_831.5005_3.89
P_571.7351_3.77		1094.811102												1003.491419				579.4395159
P_796.5567_11.07													2805.080725
P_725.0356_8.89																																									134.809952	141.233306				119.6518435
P_992.7726_8.33													1025.711514											1099.852589				1081.133731					1131.826498								1078.468679	1048.844559	1050.534218	1109.887819		1067.842525
P_639.1827_3.85	5265.187268		1990.343979	4628.671157			2099.837022	3097.626813										3586.157757		1223.298085	2821.099151								1688.985678		363.1723522																		2499.272945
P_502.3765_6.32		184.2150502										1367.551069				149.4556832		210.0240146		179.3417577															206.0327998		198.8478316								266.6897825
P_650.2117_3.99	1916.917739					1085.559031		789.8972459	699.039006	1168.690798		377.022716								270.8953302	721.4823536		1066.442351																										956.5891117
P_72.0794_10.89													2603.415676
P_574.4116_8.29													1066.146191											1133.148384				1169.03897					1086.318041								1085.671383	1118.835613	1074.14151	1170.530683		1124.919898
P_303.1712_2.53	3637.39901						1041.841666		966.0774855			2599.805062					973.0595769		1455.5041			1290.858265	24116.74919			925.982521			580.2630074	700.1793327		474.1887708			837.8608183					5459.267916
P_386.4029_6.4
P_551.6392_10.04													7595.878541											7190.265409				17246.39477					6525.46356								791.757534		6106.042475	7585.415777		4116.121908
P_466.8207_8.34																												153.8358086					146.3612916								163.0292363	202.7862495				168.7838666
P_568.4561_7.6																																										105.8397127
P_628.3993_8.26																																	605.321139								570.1180821			730.0274797
P_594.449_8.26		395.9004798										659.094005	178.3053473															164.7590924															200.2712218
P_146.09_3.89	32520.62376	33137.2547	5739.806553	29657.67229	4399.65566	18621.44602	5037.929485	19357.84125	19926.02028	17471.06642		6534.362942		27144.89461		13641.4376	26024.77083	27721.69507	13388.98906	2568.836088	14802.23495	17920.33998	21867.59527			6621.804016			5466.923667	7414.158721	499.0322003	132.4815547		2002.441018	275.5237435	578.3760716											3970.515253		17162.10791
P_199.1205_3.87
P_733.556_8.4																								1243.056312																			1116.92161
P_373.2762_4.37
P_163.0743_5.77																												492.4586603														471.184033				547.0890109
P_359.9853_11.22																																	2939.884023									3665.473526
P_397.2394_3.87	21139.0208	21643.77249	3583.469682	19264.637	2705.296506	11539.83603	3224.843703	12227.51761	13104.0545	10866.75675		3843.190591	237.0484107	16647.22126		8288.105702	16570.10407	16761.53622	8536.89195	1475.499154	9280.69146	11548.62169	13062.63979			4270.755217			3315.418043	4565.940145	289.7754624			1255.695401													2471.191563		10332.88993
P_341.2666_6.57
P_787.2202_3.86			989.4816234	11606.90792	1001.405257	4067.395865	1179.649169	5754.199089				1347.46147				3660.81781	12223.88873		3550.005726			4548.755744				1520.089144				1782.203118																	752.5846507		3405.166273
P_702.932_8.19
P_1146.8009_8.29													801.8066478															847.3631766														919.7579378	808.8174826	920.9089974		769.2935359
P_724.681_3.81																																														59.0207692
P_387.1951_4.86																																				134.3858483
P_528.4131_8.29													142.6152276																				139.9847171											129.0394541
P_726.6298_3.94
P_585.5386_7.09																																	152.9846679
P_493.3186_5.92																												963.9638179														817.9079354
P_294.5091_3.86	11568.44761	11493.9088	1754.216691	10255.25715	1417.607351	5917.372311	1600.626379	6301.486684	6712.077864	5642.545453	273.1969653	1886.150126		8815.012614		4287.259177	9263.029014	9061.921186	4404.715484	763.4673204	4901.251445	6010.152498	6889.997741			2186.444019			1711.730281	2396.091741				692.0660148													1284.617712		5475.507175
P_683.9766_8.2																												201.1273214													249.3862516			301.904931		327.9337001
P_95.0841_11.12													1385.04225
P_130.1579_11.15													27799.65035											20748.32112				40306.826					41816.32789								56566.98369	59266.71839	13025.6884	22415.03995		46096.95309
P_245.1856_1.43
P_533.3944_5.91																																											195.3494767
P_441.2655_3.87	20037.8141	20664.16248	3019.988067	18281.78043	2344.895212	10468.1672	2862.485143	11222.8442	11905.64242	9958.293499	373.0540597	3428.909755	208.3531529	15723.01754		7636.640993	15665.76513	15573.85278	7581.716813	1215.12327	8341.025751	10426.26779	11770.4012			3532.734483			2713.729431	4147.984558	225.4319508			990.7529739		345.6421562											2024.274204		9094.970971
P_880.3018_7.8																												226.5628304																203.9090676
P_256.2642_11.2													2689.657249																														1907.194627	2437.909365
P_724.4292_3.85
P_595.9219_8.28											114.3780182		1734.246154											1779.05452				1837.079448					1911.267729								1864.947851	1914.716032	1905.293006	1948.174267		1952.947726
P_174.1483_1.39
P_185.1145_2.66																																										107.9254884
P_155.1055_2.31													312.6394084											278.8253097				341.7646551					309.0576452									305.5171649	306.8924867	357.6056144		343.5934791
P_735.211_6.46													150.2896629
P_581.3706_10.93																																	3228.03462
P_1129.82_8.28													349.6013863																													343.8772715
P_1036.8033_8.31													606.4900756											749.596712				684.8986205					640.7175588								572.7167026	605.8656863	692.280647	685.4312621		708.7499136
P_659.9851_8.22	222.4167312				193.1234253	217.5450983	202.4265479	204.786864						296.7296709			176.4864848	287.2735245					242.7105937			152.2350476													218.565343			281.9235441		327.5848567	334.3313248				194.3518548
P_1174.8559_8.26																												142.5296693
P_405.2641_5.9							97.94223603						610.0819934							124.2664721				558.1313093				561.1505959													589.82644		486.2038248	479.1226239
P_691.9637_8.18
P_576.4172_5.91
P_180.1014_2.54
P_463.8389_8.34													257.7375471															243.9912199					209.6289741									261.1356116	225.1281781	239.4508702		236.9008088
P_853.4917_5.98																												46.57355407
P_633.1761_3.86
P_722.5132_6.29																												151.8646304
P_686.2097_3.91	3925.571756								2879.377819								3555.717982
P_788.9095_8.7													2099.26961	170.599953			179.9869368				151.161961			2099.396502		155.986597		2019.468992				201.1098445	2002.038305								2048.973895	1972.351064	1982.525518	1969.651457		1963.310457
P_734.5597_8.4													404.3532582																				431.1442431										328.8912522	448.136463
P_718.0327_3.93
P_227.1749_1.74								672.2464007																				18316.96361					20269.54265									20716.06524	16345.4082	19072.91167		44990.73519	100.5115629
P_122.0951_11.15													113986.4627											61832.21597				68142.30258					98048.56653								106587.2065	57514.53005	66851.91965	52117.06167		148005.1869
P_486.3562_8.33													466.6735421											420.4283206				490.5867648															493.2269489	506.1016975
P_294.1632_3.87
P_694.4427_8.2
P_146.1165_8.67																								22005.09744																	32581.35579	16906.45128		22823.20345
P_109.1_2.31
P_347.2052_2.42						178.5322983				256.3595908										157.6684597	277.9287008														89.92325034		98.39279091
P_768.2571_3.98
P_485.2924_3.88													228.6678503
P_862.6902_8.35																								300.9353566				316.9046219																		278.5804607
P_641.78_3.87
P_145.5855_1.74																								69.62561976
P_483.8784_8.32																																														145.3103159
P_285.2986_7.61				107.6364096				62.59500893															198.9496375											92.03050053
P_312.2166_2.23
P_269.2088_5.73																																	167.5582628
P_703.6207_3.92
P_736.1898_3.82													101.5805304
P_419.3149_8.38		970.5918747		782.3252805	963.9983727	941.8910357	867.613061	961.3592956	898.7741125	928.1434099	980.725939	868.7807541	507.5992824	783.5905062	853.2954037	891.1245063	990.9640902	1041.92481	930.6613362	827.4102567	966.0100447	869.4325091	920.2972891	611.0307013	772.6597137	907.1824897	878.335253		1029.280542	972.7285637	1037.366126	839.3833188	488.1194757	991.0199572	861.6115674	858.268366	1047.219174	1052.411079	1103.190918		583.1639208				1033.827967	541.2565183	836.8300826	994.3138808	993.8057517
P_469.3357_8.66	517.7496727		540.9477861	483.2180972		470.245109	466.677642	487.0158479					2545.132131			507.6890374			538.4889748			529.9831593		2440.342308		520.8236333		2412.339608			512.2958495		2330.670973	534.3580727		540.2601208			474.0981396	533.9766533	2333.491389	2321.590047	2269.959262	2479.415792	509.680626	2340.867907	379.3379436
P_639.9491_8.25													814.8074044											839.1532752				950.5707865					970.1313947								1082.583138	1188.591605	1141.646523	1099.667579		1064.426502
P_557.9189_7.74		158.6211058
P_213.1437_3.58
P_419.2792_6.33												543.729343										64.3063095		125.4493422
P_994.7797_8.31
P_375.2548_6.3
P_551.6392_7.8	9532.182024	8906.765176	4117.207913	3805.828182	6269.920052	4258.274533	4082.733722	3846.740269	4076.813058	3964.092908	4164.991055	19494.01722	29020.99646	4563.233346	4154.477008	4207.962782	4016.030588	4383.208999	5357.487694	4128.325784	4414.152354	4024.979471	4109.809166	27395.14715	4253.760425	4181.079816	4027.799957	29111.05688	4000.02152	4743.247241	4171.074588	6918.699172	28386.93154	5218.350092	4064.504621	4822.840569	4056.406042	4073.155358	4097.501897	4185.780987	26923.72877	27238.12989	27806.1452	26626.44383	4026.178226	28046.17636	4129.151143	4027.977111	4103.796644
P_758.2021_3.83
P_228.1225_3.88
P_860.6841_8.37													2504.635285											2578.165384				2602.266695					2533.00493								2345.984638	2416.98522	2555.84167	2402.667143		2520.486932
P_683.0138_3.9			2008.761396								378.6143596										3629.707556	4668.748771				1871.324219				2290.086181
P_697.6651_7.82	121.0241634										169.0339916											108.2082443										111.3019919		134.7638643
P_758.4895_5.88																												154.3956563
P_640.4505_8.23													377.4833161																				581.7020085										640.527656			589.9427683
P_102.1246_11.28
P_1080.8365_8.3													395.5934755																				295.9631244								379.9347225	377.6856311	380.5175323	381.2410488
P_735.8428_3.94													272.7664642
P_459.424_8.57																																	124.0131295
P_430.2487_8.12									206.6451922				510.7087745		202.9975756				186.1306725					518.1522327									460.8232758								482.8066498	557.2667189	527.7616661	554.2214474	169.4487692
P_971.6769_8.34													691.6683571																															756.5913151
P_588.5603_11.03													445.2863601											427.7994809				417.4711067					379.7698071								457.7079186	381.8683528	451.0507959	435.1602026		393.1679506
P_505.3894_8.32		905.3573205						461.8998784					866.5969099					1093.951145						878.2369216				817.8194791					794.4451677								906.3620835	781.9252308	852.9117048	843.2305325		770.7992805
P_447.2947_3.71																					120.1532062	409.9515775
P_397.3292_7.97																																	352.7586219
P_607.7036_8.05																								184.3202162				198.5568251														174.419432
P_527.4048_8.32		642.790288	252.4751729	395.0199437	234.9002138	325.6307214		230.038722					1163.339311	359.6068206	255.7126685		243.2304808	372.3732837					392.8621157	1261.731616				1139.437337			245.4989034	432.0929097	1126.788028	274.6618802		295.4300695			253.0878685		1216.689551	1044.854693	1222.207112	1206.456848		1206.494741
P_621.5627_3.83
P_659.189_3.89
P_803.5573_8.09		481.6679716											1113.789785			483.4170161							514.2747779					1116.756611	501.7655843				1158.887946		502.3363426				497.9994417				1106.113127	1105.377278		1090.549207	439.8148758
P_773.6332_8.39												396.5962719	1074.484095											1057.249561				1063.670593					940.3381902								1021.481749		876.9736703	1066.645894		953.8347479
P_576.4113_8.29
P_694.6134_3.92
P_441.3042_8.4	2366.615789	2074.812316	2510.715745	2018.209527	2333.662021	2092.039267	2430.00697	1917.943123	2319.931868	2114.176269	2380.016301	2201.252923	1430.983875	2094.072798	2343.262525	2060.599886	2303.66831	2223.686632	2336.298169	2044.678231	2309.140349	2375.789745	2074.199392	1528.481238	2035.118881	2226.608782	2145.963502	1468.092796	2113.513786	2320.359024	2130.962427	2256.319073	1384.214695	2318.438148	2233.856238	2340.641343	2145.758605	2245.915678	2050.918136	2199.119231	1394.628879	1603.921514	1685.055724		2149.025235	1476.743462	2087.536311	2378.81951	2045.17015
P_670.3965_3.84		14561.5085				7188.805914		8181.131759		6276.014012				11001.80251									7878.354858						1715.30579																		1228.49805		6094.266937
P_637.4667_8.23	393.1178058	965.9515732	393.0456234	609.2928043			345.3175378			259.0130915	508.6275938	1490.220095		443.2959437	305.0064661					309.0250165		310.6973269			339.5489785				313.157994		425.6591466		606.3522055			455.0699577	314.8957298	338.9402524		298.1952445				715.6805991		726.1776481	348.1161153
P_508.3685_8.32													791.3032099											822.9874058				734.5455285					827.7955242								692.5060175		814.6065275	719.6542517		847.5919937
P_485.3838_7.96																												478.239122
P_579.4264_7.73		229.734015									159.3465103			108.9862465																			288.1460896										298.5791723	245.1851516	160.2996386
P_721.4312_3.92													178.567104
P_261.1114_3.75										346.6767276						299.5011756				1090.16247							1312.443672				1317.839382					1120.427959	1263.225715	1470.107914							1049.993478			1533.02009
P_674.8795_2.95
P_647.5857_3.87						4310.304957
P_391.2869_8.12	943.9657932	1177.922464	947.7738326	1191.959244		1113.315178	1025.634096	1135.543541	969.398671	1056.324673		1936.164776	1207.238194	1252.532373		1131.314164	1060.46568	940.5996228	1156.036881	937.8455833	1098.855684	974.2026431	1093.515389		1163.413907		1202.17194	1099.085083	1204.073828	1205.126749	1016.154901	1236.648162	1076.847275	1131.806109	1104.419668		1248.810524	1120.771307	1165.626228	1121.490978	916.9517448	1120.419252	1255.412751	940.8656385	1293.921953	1140.755682	1111.534264	1211.790474	1069.317622
P_1015.7058_8.32																								704.721002																	643.1380192			690.1174208
P_431.2812_4.37
P_765.211_3.83	13132.99018	12348.42911		8613.708515	930.8632257	3752.680129	1129.245725	5593.081069		3301.284807		1320.140863	208.1286648	8494.317855		3849.705692		6318.482469	3715.692845				5200.418198			1743.506812																					752.2429658		3010.980757
P_626.4057_5.9																																	187.0384881
P_353.2143_3.86		26601.52538		23647.4665		14377.45078		15252.02876		13568.69249		5080.899362		20617.2589		10584.85878		20987.5159		1934.988005			16295.94746						4172.305491		435.6584977				254.652865												3269.612885		12990.34765
P_415.2754_8.1								224.514065																	311.6771191																		204.893866					323.5929856
P_696.013_8.74																								122.1731856				128.0848336														124.9479392	134.1736866
P_667.789_3.89
P_684.5732_8.42													1670.413607											1729.576862				1644.712089					1816.224703								1774.076083	1643.130866	1693.493103	1586.449184		1922.660431
P_695.2169_3.91										2201.854797						1557.441004	3263.359979	3104.019158											575.1607078	923.0061228			63.81870492
P_243.6481_3.85
P_1057.7338_8.32													2522.343494											2496.415438				2450.267368					2384.034889								2540.296411	2352.350259	2266.309654	2440.04952		2380.577718
P_551.8945_8.31													2007.775122								85.9333255			2152.727704				2012.277272					1973.821908								2066.081685	2032.721197	1976.760526	2033.924795		2138.76119
P_750.5335_9.66													209.7532872
P_301.2868_4.2																																												155.6964942
P_417.3742_8.13																																									255.0938018			318.8703778
P_603.7581_3.83				3134.182889		2178.892359	1384.220073	2586.748214		1997.731599		1397.985245		2923.640161		2285.673048	3713.10736	2824.533523	2027.637527		2327.917562	2222.536069	2422.536022			1676.25302			856.753491	1595.18543																	991.25622		1815.840766
P_605.4725_10.48																																											211.6473458
P_549.4156_8.31		1028.869305		614.8805848		492.8710484					634.6366845		1319.731661	581.7088818					396.4144856				781.0029324	1290.985792			371.5239502	1348.582048					1234.640106								1287.513488	1271.599856	1295.939831	1285.649205		1291.155572
P_414.4337_6.75																												420.0927273					438.5561906								440.2451097		390.1343862			434.9193367
P_650.7871_3.87																																	149.5454405
P_647.788_3.87						3863.430291	2009.554412	4689.904022		3649.564286												4047.793902									273.6841321
P_661.962_8.23												219.9248979	462.6886045											503.3124855									614.8282964								629.3908115	576.1222791	648.1914894	646.5369163		685.3322271
P_629.9719_3.85
P_1147.8014_8.29																																												330.0128656		298.3439523
P_601.4417_7.71												745.1993521																					213.8687201													268.9113466			82.87086562
P_522.6042_7.65	13070.94764	11668.33893	1652.123446	1439.373952	6036.116452	1793.243205	1617.832989	1377.371788	1404.017878	1605.136205	2564.569373	37847.44785	6650.580908	1964.926118	1357.273774	1643.427744	1447.329203	2395.954006	4299.614979	1526.788207	2040.90517	1740.088642	1946.668371	6354.429886	1627.413776	1524.710547	1363.140203	6606.489338	1386.795602	2904.17637	1682.552816	9037.032621	6641.774279	3305.814869	1475.696523	2983.3761	1383.16341	1424.824922	1458.958054	1695.917885	6331.83438	6662.44959	6928.931936	6683.912462	1538.992016	6767.449622	1338.86309		1339.138895
P_801.5112_5.88
P_149.0224_4.33	2322.858474	728.6418476	1656.819326	353.1879468	1688.077095	715.2077103	1265.334464	679.0853607	2005.567256	654.5825632	2177.015299	962.629962		903.5719421			2366.993879	798.0440236	1723.703379		1877.514436		927.8885877			1403.003785				2022.18463		1777.373295		1063.541493	748.5759018			1148.047696	739.7837535	1188.838453					782.3629189		903.7651164	1208.138716	757.4914867
P_948.7428_8.34													1797.190952											1701.552819				1655.015596					1631.231871								1646.490892	1666.065277	1710.558489	1637.006841		1696.006587
P_257.2675_6.97																																	689.3015451								628.4968127		635.6759884
P_611.1917_9.49	1139.043985	1265.030671	1364.796669	2202.801896	1300.675714	1177.791862	1295.593567	1224.618826	1207.469146	1161.295825	1371.492799	1305.693346		1268.576467	1301.243635	1312.205994	1242.824734	1120.641905	1260.061553	1885.603677	1318.927751	1252.932124	1200.701821		1322.889273	1266.985318	1216.612027		1201.773046	1199.158708	1253.373982	1191.631643		1304.218793	1258.018354	1289.964716	1181.960252	1118.864145	1198.73249	1245.847917				110.7972907	1257.682626		1208.993658	1313.439016	1250.325159
P_419.2505_3.88	8458.502383	8428.903731	1338.054151	7660.083104	982.6811011	4397.403724	1157.240229	4583.90833	4968.826475	4092.647978		1398.560583		6316.001131		3146.112539	6540.854384	6559.320121	3230.51194	478.224929	3402.267405	4402.308509	4895.30626			1469.357401			1137.720058	1682.823756				349.3258704		122.256187											850.4898682		3892.199884
P_577.4199_5.91																																											229.4052821
P_88.0738_8.68
P_392.2899_8.1													205.0325249							247.81328			265.1682121		277.4613384					293.4551104	271.3861207			217.4742531			261.3538696	260.42307							269.9909313		229.5054809
P_682.4943_9.66	214.7083377				220.7489098		196.2583353				202.1769256				239.5441694		216.1583526													242.7465667		230.8777364		195.0754859		189.9253964
P_596.9255_8.27													402.4475994											463.8950291									414.1131437								486.5186809		470.0843858			456.7072225
P_338.3437_8.2	11868.8381	18746.13331	9329.152365	4068.237655	3614.076963	11096.80381	2925.402551	2500.884893	2797.214295	4170.352466	12614.67902	13121.52523	890.5440416	13086.26551	2844.428476	7001.498889	2837.406811	6155.8106	3076.444826	2566.54689	8967.175466	3654.070472	4711.588566	909.2927258	2394.963221	3439.334535	3076.000964	922.5209284	4661.772029	10889.84312	2927.84258	15231.06237	1012.165566	3814.285093	2740.313804	3048.42577	2705.163613	2798.593327	3020.250845	4345.983619	945.0361898	855.9126694	932.1430868	992.2913179	5497.561235	968.4585003	2546.37042	2754.110487	2931.292881
P_337.1065_5.04	2454.632325	2951.431945	2594.620271	2638.911929	2536.610873	2510.555235	2482.708995	2462.905802	2552.312931	2646.037889	2682.939677	2581.497766		2836.168376	2653.192349	2560.883814	2569.526692	2680.072875	2628.770809	2778.649646	2364.119885	2543.615846	2779.926806		2696.5222	2543.877303	2802.335405		2734.868799	2619.228499	2601.625097	2568.257936		2631.730077	2193.362367	2658.84847	2571.150196	2697.915524	2620.861745	2677.74847					2823.017447		2748.92072	2632.177477	2541.641656
P_724.9401_8.17																																														58.73014684
P_648.1843_3.88																		2199.781239		761.1240321
P_125.9857_4.16
P_677.6126_3.9																	3711.437575		2126.602984		2194.339477
P_74.0948_8.68																																											12186.59598
P_756.0529_3.97													192.2788844
P_708.4995_11.14																																	5659.48682								2603.213797
P_485.8529_8.34													1095.713837											1100.662972				1017.424819					1061.872728								1112.646811	1096.397624	1177.796273	995.4180103		1101.857037
P_407.2805_4.02
P_747.8474_3.95
P_953.6969_8.34													969.4453287											988.5549491				1043.606218					933.0200128								1048.250728	999.1088915		995.2785833		949.6938075
P_522.6037_11.02													4944.479578											4643.37135				3603.559119					6802.085829								3232.780357	6106.411912	5772.989448	5061.535926		6090.360695
P_200.1638_1.09													267.1529703																												245.2868052	250.244268		274.0889053
P_415.0464_6.85												5801.621318	4590.496076											4331.097826				4248.902914					4150.901413								4100.525157	4197.085085	4195.506682	4289.398825		4328.145344
P_594.6095_9.13													161.4386282
P_696.8925_2.99
P_694.9433_8.2																																	173.864812											161.4264474		182.2646595
P_332.2453_2.22																																												61.05638235
P_686.01_3.91
P_787.9707_3.86
P_471.111_7.82												46352.30105												3984.367969									3884.460201								3171.571723	3034.396423	3215.2829	3186.719554		3269.712625
P_625.3966_11.03
P_790.9159_8.69													418.6988225											328.4187112																	380.8850567	418.9284703	416.7601076	344.0973017		343.5410264
P_415.2136_4.89	1043.533124	2485.151698		1650.351303				1404.904922	1417.414082							1748.337355	799.5688298	1426.540433	1060.119306		704.6052904										1446.4659				1011.289628								246.1531082		2374.036001		1347.387993		1298.903846
P_925.6442_8.36													2806.959065											3060.281533				3019.157719					2756.822056								2767.01234	2641.787592	2906.874867	2922.31202		2862.334204
P_825.4916_3.85
P_1101.7651_8.31													1928.680794											1783.477298				1797.601325					1838.20964								1868.545389	1784.186034	1868.10939			1914.394182
P_365.1383_5.77	2654.902979	3118.762427	2540.593362	2886.56948	2487.658318	2894.640969	2528.35167	2562.48265	2505.019702	2700.424441	2809.278004	2140.091856	813.7213064	2972.37073	2527.649169	2594.387098	2620.129788	2289.38449	2741.651056	2532.769342	2653.668457	2727.744249	3267.823784	786.2945782	2438.179118	2666.042953	2593.828098	841.4415136	2586.30902	2858.740739	2734.305529	3169.204648		2511.983386	2722.184251	2676.718896	2714.3778	2840.537524	2556.115659	2680.369618	832.5435436	889.7130139	893.8616003	849.0204073	2307.973823	853.0520438	2847.388582	2782.033678	2543.514845
P_399.2526_5.89		813.9337589		870.2258322		633.7897649	472.1611539			509.9796275	551.9757142	1210.998999	774.6450043	770.3773323				723.0177674	497.9779171		428.4837818	381.8648903	776.5398086	732.9285971			461.7143934	753.1112027	560.7938551			743.6175278	694.3282172	450.8293544	441.7439782			392.9419721	590.0071136		697.1525189	671.1814375	604.3265653	559.6097323	1024.159102	687.9370255	527.4236126	474.1056234
P_338.1915_3.86
P_147.1196_8.62																												1528.947479
P_715.222_3.95
P_454.3474_2.41	263.1594495									232.9592588																																						49047.94629
P_625.3998_5.9																																														414.3512754
P_597.5243_8.44																								285.2788048				317.2120167					309.9236571								268.1078948			331.2915559
P_234.9077_0.36
P_205.0794_2.36																																										6008.995086	4661.454029
P_97.0635_9.49																												472.675495
P_190.1146_3.87
P_783.5883_8.09				1436.46814	1830.213786	1361.001404		1468.21212		1504.24814	1660.506617			1453.612756	1677.692069		1690.881429	1438.646631	1711.506845	1604.968286	1660.96275		1440.587229		1506.327751	1684.48012			1500.939824	1683.24048	1749.655419			1696.266079	1558.327466	1601.944121	1568.272229	1721.867161	1570.937062				477.0518498		1526.497137		1625.121562	1698.930279
P_754.2043_3.82													212.0188738
P_125.9862_0.11
P_395.3903_8.13																												208.9293168																234.4292639
P_108.0799_9.67
P_249.1578_1.75													3923.660633	1088.837965		1079.874583																	3604.299431									3659.429998	3196.377543			5365.185396
P_669.4247_11.3																																									1463.153835	927.6251419
P_674.2063_3.89													410.1641447
P_642.9298_8.24																																	273.7461688								287.7457485	320.6952127				333.215836
P_371.1657_11.32
P_552.492_8.46		201.2948596								208.0596765				213.8965521				317.8732412										578.0270666									220.4203058						519.2129046					202.1428007
P_685.4046_11.12																																									4528.008474
P_757.4829_5.89																																									406.2214704		465.8270519
P_1016.7081_8.31																																									228.9712765
P_514.4236_8.44
P_650.9176_8.24													347.2492916																															491.4477921
P_507.3341_6.33												462.6821232																														156.9263185	160.2650452	148.8201605
P_473.1088_7.82												31520.52043																2175.341387													1972.491245		2220.016964	2208.671103		2155.424493
P_796.557_5.88																																												416.6597503
P_576.4168_10.69
P_662.9664_8.21																																									149.1985781
P_89.0583_3.86
P_669.63_7.67							175.9044367															201.2702153		235.5204012										214.7862431								247.3327964
P_626.9257_8.24																																	214.3919463
P_508.4657_8.42								136.96789						167.7916124		132.2950446				138.3632319								253.2264494																	147.603306
P_532.3889_10.3																																									5500.395635			6883.837647
P_130.1582_1.76				635.6052813	328.2672359				187.0687668		989.5747233		410.3064578		300.4449014				231.074998					745.0595213				384.6621067		256.688723	1519.777431	255.123403	579.6632414		999.6088648	255.2837705		344.8460896	937.5993965	174.7075509	478.3829547	605.7441067	533.0884233	412.166813	951.1095722	332.9127372		12799.43553
P_267.1189_11.09																																											11078.631
P_580.5403_3.78																																																	675.6729846
P_229.2347_6.19																																											212.5326467			223.7577182
P_215.1242_2.02																																									98.01101818
P_606.958_3.83
P_351.179_10.49													8129.012675											3552.62292				9728.973854													10198.29602	7678.300198	4569.13297
P_630.5743_3.83	2444.506577				1288.360817			1390.327204				220.5323304		1697.872993		1243.192527		1631.543103			1389.163659													1126.256156
P_1191.8326_8.27
P_265.1612_3.87	106374.3108	109527.3774	11915.99904	89700.86151	9382.429167	36015.45772	10729.62094	38072.65107	41101.09803	33849.43785	2247.596587	13338.17943	759.4166244	68447.07476		27005.3135	72758.53794	74814.24738	27642.6777	4978.52138	30487.32622	36191.26996	42548.94749			13850.94574			10982.6574	15372.30808	1154.859057			5168.234375	700.8904218	1556.611466						258.7858531					8641.355208		32855.11385
P_327.1307_9.84																								7850.597625				3517.391526					4292.865045									3564.821306				5386.498635
P_116.1424_0.6
P_656.791_3.88
P_580.6749_7.93
P_545.304_2.76																																			114.5429426
P_680.9165_8.22																																									182.218482		239.9188192	232.0918097		317.387011
P_165.0903_9.93
P_662.4646_8.22
P_593.6059_9.14	1266.482129		1345.495799	1096.959529		1396.609187			1462.858554	1407.687336	1471.08287	1285.417869	380.2396149	1324.452533		1467.006037	1477.827093	1440.574019	1375.698756					429.1351446	1366.018654		1542.47182	385.6023489	1347.033677	1298.977631			370.2199208		1494.046396		1504.17025	1425.569766	1284.822331	1454.473939	394.7051695	408.9569052	340.5999708	431.6066984	1411.165991	374.0595957		1306.630398	1420.864875
P_594.9573_3.8	2855.751885	2876.250199				1709.659302	1154.108517	2330.353905	2143.293405	1608.620897				2324.818191		1767.350837	2876.444719	2063.184635	1778.286118	589.8360878	1813.778475	1858.543638	1829.719734			1474.947779				1310.781498																			1615.074562
P_430.3937_5.91					119.5872215	134.9476318										108.1395206									106.6419971		116.7562657							107.5504831						106.4345795
P_752.527_5.88																																									420.2499372
P_483.3541_8.76													334.747238																				258.7055847											237.2694666
P_114.09_1.68	3166.265078		5852.239954				1186.550173		970.3299477		4487.970088		175.933817				1779.51669		997.9059634		2368.503149	522.218004				971.6639578						1757.986461						258.380975	673.4212946	2372.960712								2111.32559
P_466.3182_8.33													297.2377323																												255.2554142
P_709.5017_5.89
P_537.6252_7.74	553.6823209	676.2762668			267.7579524						263.5469826	1789.488628		81.22913688																253.2871009		507.6012053	138.3381755
P_437.4389_8.57																												114.9279147																		87.41417736
P_508.5867_7.56		2511.886893		307.5713239								3381.519012		119.3040121																	114.3508113
P_513.4174_8.47																								618.1295231									682.3758503									691.0903269		608.6031491		648.0868987
P_695.019_3.91	3681.31449			3691.600275			589.4089373	2263.936693	2499.014402	2289.453526						1553.117564	3377.726002	3156.52764	1772.55565			2415.990157				637.0390493																							2247.85737
P_523.6072_7.66	4649.767373	5194.517034	689.0364412	512.386327	2484.01349	766.1612988	632.0669789	566.1720841		630.2693593	1041.84671	15032.43179	2348.238091		590.6397475		535.8881778	983.4826643	1657.143688			676.5775029		2607.964566		569.6036817	580.7878643	2254.075339		1244.688105	653.6933641	3692.810807	2180.861133		599.3570059	1160.543227		484.8495292	523.871294	719.3453707	2395.741494	2427.796047	2246.096434	2274.874976	518.5070988	2383.528882		511.3349521	515.3029799
P_426.2938_7.15
P_367.2704_3.35												131.5768207									204.0584819	295.3578971												80.43856987
P_371.3179_8.11	2350.199486	2084.602494	2401.014497	2227.492027	2506.163199	1948.78813	2534.648188	1864.980596	2477.317706	2101.052328	2290.953877	2175.048573		2129.047998	2494.817595	2005.082981	2116.317087	2227.824217	2431.13929	2124.704533	2495.881705	2463.283819	2300.636059	391.7792086	2069.156107	2394.624434	2037.571827		2020.697489	2480.868654	1960.242709	2367.031473	336.0788354	2326.601727	2076.683233	2325.727622	2363.23575	2453.332279	2080.929192	2348.910355		388.6936228	366.9310964		2041.812258	382.5632724	2117.458412	2619.705179	2171.958238
P_658.9038_8.15																																														328.0878595
P_558.4512_8.44																												152.3655244														135.8495595		140.3639958		124.4174892
P_816.6571_8.38													2453.493526											2451.405885				2466.786844					2502.424748								2327.205203	2498.923121	2426.675338	2513.481817		2419.383057
P_571.9327_8.29		748.5324894	248.4401576	512.2076246	313.7002957	385.7091536	310.3805386	259.4450411				1454.32886	919.8874653	403.2302844	263.6956402			477.0832465	301.6032227	260.9367684			465.408358	893.8019493		269.8882191	322.2058706	796.8978409	315.9997643	312.5080305	351.234714	512.9716262	795.5054105	266.9818055	257.3763769		318.2521603	330.0320632			906.2754436	906.1646988	775.2057602	830.7402379	432.3203737	919.5540028	260.4032612		344.8135493
P_603.5269_11.03																																										304.0186022		273.0407277		301.9796343
P_550.6357_7.8	21959.6969	20880.38792	10592.17743	9717.291617	14831.6798	10207.17894	9348.775481	9466.793103	9772.387013	9801.641282	11030.37295	45088.63963	68999.44946	10573.53898	9343.226651	9890.01588	9991.635306	10656.61842	13656.83973	9810.308165	10862.70717	10400.76612	9980.685275	62232.98142	9356.411251	10309.80526	9694.374609	62629.0325	9503.178483	11335.6998	10162.82088	18413.91126	63283.37326	11441.64147	10014.53015	11844.82921	9829.440416	10097.90287	9944.110455	10195.67653	61174.75729	65958.17318	64210.4298	63660.77456	9967.085856	65238.45186	9798.517001	10241.65627	10054.08434
P_765.0581_3.98
P_665.5989_3.89		6971.506575			1701.418441	2978.994632	1885.902267									2396.387532			2522.271181				3521.993322							2066.025189				1042.153395	188.8092046	511.8199388													2620.630423
P_581.3729_5.91																								612.8385187
P_105.954_11.35													6631.798739											6967.770008				5724.475097					6533.748811								6651.978924					5830.461492
P_647.9363_8.25													364.1716824											406.9287838				461.3264772					476.8743375								511.2655934	527.9595207	565.6909642			490.4808532
P_768.4598_3.87
P_665.7935_3.89
P_312.3632_10.72																																											4310.893159
P_121.1009_9.48																																	2149.023324										1989.222547
P_477.3381_8.33																																	290.2857777								298.1070322		324.904381
P_789.9128_8.7													1276.895977											1304.849784				1292.916369					1247.317018								1249.334415	1284.763803	1313.89222	1306.821415		1269.441823
P_883.2981_7.8													163.2392156
P_772.6285_8.39											332.9392474		2408.976306					415.5489197						2354.557057				2308.777699				416.2167747	2397.308715								2266.447529	2310.939813	2296.705565	2269.646166		2314.599527
P_375.222_3.87													120.3463386
P_513.3874_7.77												619.4452965
P_664.4711_5.9																																											682.2282883
P_550.6356_9.22					2712.649188				2510.058478	2710.857668		2926.341411	12840.97977			2724.327057							2780.850568	14866.96798			2564.186521	37278.20492			2818.718799	2769.123894	15970.02909		2536.57488		2690.231543	2667.838503	2708.803731		21444.24241	29359.01646	14188.89866	25092.37572	2721.890624	28525.13264	2523.304893		2638.071971
P_282.2796_7.11	578.9081957			592.7734653		503.9244347					742.0315614	6037.373479		694.6635126		242.4861496		1468.699101					713.8861189	35876.54829				36137.8	307.4496282			434.7528836										36661.03866	36084.09558	34097.42118	771.258927	34205.76101
P_137.0564_10.63
P_470.339_8.65													632.8625014											555.942068				588.5127153					587.1367872								572.0737219	522.3091702	612.9998447	700.0197461		543.8999583
P_161.1351_0.81																																											192.6423381
P_598.3958_8.26																																									612.2389783		623.8020565
P_718.2354_3.93
P_783.082_9.23																												115.2715865
P_535.4015_7.77				143.4373086								810.0153462		82.5869562	77.14618242
P_452.3048_7.81
P_641.98_3.87													241.3269676
P_400.4174_6.57																												163.0688648
P_633.3781_3.89	4445.397876	4338.425227
P_755.4537_3.88
P_706.5079_8.39
P_304.3021_4.98										132.0954961							104.1065486								142.9956159		146.9735212												133.4748624
P_708.5197_9.67	6456.299169	10180.94537	7233.101482	11403.03816	7203.465785	10255.2973	7319.046878	10305.12402	7384.615846	10444.97475	7754.751108	10115.24287		11140.04582	8185.827706	11028.68902	7932.963894	10376.52583	8027.570763	10839.33918	8084.419307	8654.681893	10592.4783		10876.35241	7970.301412	10746.19776		10501.53102	8307.989501	10808.32006	8739.296349		8302.874892	11018.39352	8836.680862	11416.01543	8234.407896	11554.95821	9045.512519					10918.97976		10886.51919	9227.142002	10712.88302
P_125.9857_3.51
P_118.1211_8.58	9658.803958	12811.73688		6696.457496	8857.432115	9780.739945	12330.94834	10251.09416	9491.048386	8479.326055	10896.94799	7324.383591	126434.7556	7007.934191	9911.345096	11214.58595	10405.57139	8635.191262	7472.695915	7811.816291	20855.97297	7241.265271		90427.09176		10396.83982	8819.536737	120433.127	7060.768022	11381.27486	6501.477194	7997.377947	131741.8515	9706.994932	21021.49447	10758.7634		11231.0031	9962.464942	10287.91398	119156.4232	123039.7654	112672.4369	104827.282	9256.290084	149552.0008	9585.524457	11237.1592	9450.707822
P_198.1117_2.63
P_861.6875_8.36													1162.707315											1104.909999				1128.637463					1189.183622								1302.778356	1106.187912	1052.213541	1164.555835		1109.547152
P_118.1217_1.02													517.1060929															533.7232152					579.9413867								636.1213325	505.5246398
P_122.095_8.69													44038.12975											64896.36891				75423.45425					89019.54253								92435.91435	85289.31092	101223.271	71432.24182		74528.92498
P_327.1312_11.19																												6811.07877					6746.731743									5619.68052				7661.801141
P_688.1616_3.78
P_626.8725_3.95	6890.665857								3724.901763								5475.925969		2255.320782		2580.688814	3060.148586
P_505.892_8.32												532.8417352	516.8470294										161.3860966	525.5172119				530.7396887					416.7035405								465.8794699	531.3755385	523.4901793	470.6325805		459.5495667
P_475.331_2.43																											74015.86985																					78439.13052
P_301.142_5.99	2050.567347	1952.458652	1929.575144	1770.06954	2067.069891	1845.966465	1907.292874	1723.299771	2058.933428	1654.253891	2140.258154		943.9509449	1827.202288	2087.62813	1682.554606	1926.685021		2165.290322	1720.165824	2147.778046	2078.953925	2061.689383	1000.806184	1877.752828	2038.647681	1668.052536	807.2654044	1685.122028	2248.690944	1671.16865	2222.124066	768.2634649	2245.004519	1737.139867	2178.808773	1634.604868	2229.509585	1774.160799	2165.118867	775.8306036	785.5889914	773.3990832	677.5428267		744.4468161	1815.18495	2138.768901	1770.825473
P_125.9859_6.96
P_576.8887_8.29																								449.8031377																	412.6654594	412.0612184	486.5176699
P_158.1532_4.06			449.2027959		503.0831316	116.6801478	506.9921564		401.1359365		619.6092451				706.4800916				404.6329693		417.0485379					517.1232577				512.7976058		743.1557445		629.4178099	251.5528694			720.8513079	271.2443995	734.2775212					281.598333			735.165704
P_670.1471_3.76	1176.95212	1230.501094		793.3125818				995.3116432	1286.568463								1626.53505					515.0641927
P_769.2122_3.85	3503.233348					779.7398249										793.1141196			848.2579842
P_586.8316_2.81																										120.6588551																				45.48416346
P_686.4417_9.66	2928.26047		2920.580199		2626.688362		2684.681482		2625.121808		2598.116954		734.2673404		2903.44082		2622.905984		2805.705879		2666.804597	2895.537128		796.0158476		2701.693265		759.1458774		2632.931985		2864.124786		2580.206577		2738.010135		2626.290885		2643.059143	965.3387765	680.2077315	773.873727	761.4738221		746.0602472		2752.549063
P_646.509_8.41
P_507.8668_8.33													1759.344646											1716.383536				1677.676116					1680.827546								1782.901874	1733.424656	1715.012108	1743.736177		1719.691819
P_513.8891_7.77													202.3610831																				150.3740748											178.9947054	48.49248329
P_326.3794_10.91
P_683.4016_3.91	8320.679178								3131.704505								5115.978743		2230.698927		2936.333831	3174.603152								2052.895918
P_713.4562_5.89
P_604.9152_8.13
P_447.2491_4.36
P_618.9393_8.25																								300.3900934				336.4284691					414.8081245									376.5810673	328.2161584	432.7965444		418.9327894
P_697.6081_3.93
P_362.9778_11.23																																									2490.252111
P_725.1803_3.81
P_160.6123_7.1																																	91.11548048										72.40992455
P_616.5907_9.13																												174.6437555
P_644.1314_3.72
P_447.409_8.45		240.5303445	227.851647	254.1087007							293.3133198	504.4788387					239.3053058		246.6607876			219.6011144																	240.6935637	199.5771956					302.3130968
P_685.4326_9.66	6260.402598		6512.924286		6085.541022		5717.219034		5945.401395		5793.618631		1857.169259		6161.707324		5731.466452		5991.617025		5770.50326	6357.615529				5791.65172		1979.536666		5729.202296		5762.492261	2007.728195	5668.269899		5796.465873		5843.799494		5554.952116			1923.723802	1964.198325				5921.682617
P_821.6103_8.38													1347.233452											1303.004087				1265.096492					1316.07774								1121.977426	1297.054051	1081.049747	1357.365094		1392.483504
P_234.9087_0.46
P_779.7175_3.86
P_566.5837_11.03													396.3621195																				390.134293								345.3434752	437.7825816	431.032062	426.0998581
P_648.1352_3.74		686.4569884		629.8237585													1350.652434				505.2997303
P_586.3033_2.81
P_767.1707_6.84																								715.4679314
P_631.5646_9.13
P_103.0742_3.88
P_112.0148_7.56	1385.549062								1213.845418
P_665.1994_3.89			1662.90479						6121.861974			1765.267396	520.3468539						4151.361969			4953.979537	5994.432803
P_832.6488_7.82
P_146.9807_11.37													4311.830587											4290.133435				4444.208412					4626.68143								4154.6793	4084.177646	3474.501691	3860.284624		3862.505697
P_160.1324_0.8																																	1640.192091									1746.873888	2069.851115	1550.544799
P_758.974_3.86
P_449.2911_10.52																																	4703.579517										3341.704132
P_149.0225_5.99	2397.813727	2354.441568	2746.813378	2010.407516	2422.727011	2439.44707	2619.492343	2246.649963	2770.681023	2265.24268	2740.460677	2671.396742	1161.711719	2128.736826	2580.636529	2060.30242	2517.477263	2847.947654	2589.051205	2159.140948	2584.200719	2614.733978	2338.479174	981.7590304	2244.043778	2520.439458	2452.595848	1009.341616	2163.35337	2863.057832	2135.829292	2918.681352	1007.710053	2929.940216	2239.841072	2567.111124	2041.559244	2635.029236	2410.799267	2482.942271	1027.551436	1040.677959	966.0975085	914.4741369	3036.394653	886.4133462	2079.271999	2881.976053	2410.511606
P_532.3905_5.92
P_444.3365_5.9																						72.05685467			64.55211321										64.10894787											355.6021519
P_766.5434_6.26	161.2758605		149.3010315	158.8381627					128.4152359		151.8326549	545.227052														143.5904965								183.0822414
P_993.7756_8.32													559.4435581											628.0130192				556.756797					597.036647								414.2904054	581.9028203	540.8322708	526.4404919		549.315179
P_453.347_2.42																		685.3354689							1250.150755		140725.393												1003.541458							15421.44113		160587.7743
P_358.9825_11.19													33342.25585											31810.59833				36075.92715					32941.60791								33601.08818	76392.40289	30912.79981	32511.56281		34622.20041
P_615.7645_3.83						2047.660401		2744.270756		1675.102825						2063.581051		2629.749344					2236.745406																										1616.852008
P_510.8479_8.32																								329.1253835				405.3687857					426.4663204								406.5915255	431.8469921		415.2382607
P_95.0839_9.74																																											1514.803512
P_738.8405_3.95
P_1013.7031_8.33													2895.551972											2609.392697				2657.180139					2607.186396								2526.001316	2660.735837	2503.867125	2631.923126		2754.21568
P_537.3443_10.67																																										1561.964582
P_117.0906_3.87	20299.80889	20382.24744	3736.081311	18540.70124	2965.120102	11439.10012	3432.171374	12408.82367	12809.88419	10940.49823	851.2517469	4282.715857		16858.96469		8672.349161	16884.26663	17217.60788	8853.00926	1763.363001	9818.30924	11745.36299	13808.57095			4420.537817			3702.089383	5045.276517	379.6808304			1364.385521		497.156329											2896.57149		11132.44401
P_1014.7063_8.33													1506.478777											1492.626851				1436.677707					1359.959594								1294.294068	1485.900792	1299.229382	1363.166999		1519.161633
P_680.415_8.21
P_510.3442_8.32													667.6139512											632.3489414				622.9455594													682.6948262	655.4874333		612.7431765		623.3612478
P_579.5054_10.81
P_737.4361_3.92
P_427.3071_5.9													168.4682582
P_412.2875_3.91																																													3879.838097
P_678.487_6.29	240.5678933		235.8253987		257.7632893						291.9358928						231.1583999		229.9288489		230.6964851	240.149898				260.0815744				213.798697			158.3220617	275.928422		221.154924		222.0398689		263.9879991								238.8464029
P_332.8862_0.56
P_268.2659_5.0																																	93.9564752
P_747.0443_3.96
P_455.3186_8.49																	119.7044697	198.543049		151.060751									161.1746689			149.0474357	301.807181												130.8415378
P_666.9915_8.61																												138.1084263																104.5022825
P_494.3228_5.91													230.3009772																															206.3611281
P_311.143_11.16													8763.164492																													11090.12437		20269.46281		11623.41264
P_176.1174_1.95													22684.24675											21946.96348									21816.99951									17244.51112	20164.88699	18182.91905		19503.90388
P_499.8551_8.31																												118.7814235
P_954.7009_8.34													447.061236															478.7156046					499.9037932								458.3028752	485.9462268		496.0230816		464.594393
P_645.968_7.67																																									71.82721258
P_224.1198_4.39
P_605.8592_3.94	2480.381315															637.2946478
P_560.5262_10.01													305.9703883											301.1307502				279.0882494					265.4259214									253.9998719	265.3715607	262.9778592		295.1137218
P_658.3995_8.21																																											391.8779894	390.3224851		427.5784728
P_692.4212_3.87	18265.92855	17630.39101	2869.408795	15785.7457	2170.545099	8355.128589	2659.475108	9813.622287	10713.68938	7595.45627		3055.923258		13521.49098		6355.485535	14892.22005	12585.40362	6665.455122	1288.454785	6915.513587	8438.054706	9563.602926			3483.072278			2304.742282	3558.300352	342.307326			999.1349419		407.3963706											1748.477854		7032.147298
P_261.1309_1.63	4282.422657	1886.914843	3138.298044	1811.801935	3038.303874	1672.522385	3502.776351	1699.825354	3897.488179	1607.677012	3248.303325	1902.938672		1596.249328	3216.587952	1954.20264	3927.51059	1695.746926	3933.103813	1790.116857	3919.926233	3676.303618	1548.386634		1675.155047	3561.302566	2097.362365		1689.087237	3004.677673	1365.432367	3163.20684		4172.353577	1792.620959	3475.731678	1697.361746	3649.332819	1611.258926	3359.914562		407.3592472	604.4615808		1539.907667				1769.387349
P_103.0378_3.87
P_283.2831_11.23													2724.6852											2930.53452				1594.092892					3237.662905								1632.178541		2771.208212			2381.139851
P_668.6291_7.68	430.9974835	413.9598351	399.4206324					408.6871853			454.4304513	411.6624248	570.457882	380.4948158	443.693687	369.3753198	374.5928563	417.749354			389.362182	402.4120969		609.0046072		391.3863039			411.2295013					384.0806634	492.2640853	413.7100554	353.418893		424.863186			629.1087404					418.4499522
P_1145.7968_8.29													1450.565855											1350.03582				1476.660906													1214.449773	1359.473658	1334.92222	1440.598563		1302.973869
P_550.6356_10.75													54320.83637											45797.25478				44390.50436					40991.17853								38005.69753	51094.33922	37384.05942	30568.60431		43765.19011
P_703.8254_3.92	3421.945189					2193.202716		2012.546379	2248.55403								2990.506386	3028.518337																															2087.960921
P_735.6436_3.94													264.6938032
P_494.5716_7.48																																											367.1415403			406.676417
P_536.619_7.74	1348.233014	1688.453428			675.7313247						665.1618413	4227.751588						259.265022	351.4304762				164.6396898					331.8732195	139.4196098	634.2987382		1146.686687				267.2114937			133.4747254						165.5269627
P_447.351_8.65						370.847255		275.7262288					1225.361994			292.0506399		312.9245054						1170.866321		325.6423419	361.4608642	1104.373718			337.9336456		1162.272607								1063.474136	994.8213919	1037.581197	1135.840898		1108.009482
P_169.0843_11.23													3496.969481															1580.121857																		2146.081629
P_620.4432_11.22																								4745.950757																			5728.202872	7529.275062
P_761.701_3.84
P_527.9056_8.32			184.6436586	249.777807	182.6947346		146.8489725						728.748594	239.7938007				226.8920188				158.9440655		725.0920955	182.7051292			652.2759059		196.8374873			726.2918884								673.8801158	710.5690064	657.2409929	700.357642	222.2339959	706.0668465	138.6019697
P_587.5562_11.03													1108.758494											1045.048186				1043.040566					1004.578091								1182.257367	1057.50406	1086.258512	1013.401979		1115.479777
P_303.0652_11.21
P_770.1699_6.83
P_624.5656_3.84												953.27923		3509.676535
P_1041.7567_8.31													638.9261493											668.0150831									665.9714993								657.6994281		654.3399429
P_425.2907_7.15
P_598.1571_3.81												585.6136425										1553.30418	1568.964605							724.3359389
P_327.2522_6.17
P_601.4737_8.44																																	602.6397175								532.6259684
P_737.2129_6.46																								105.877581
P_794.5617_8.39													706.9465494							1218.865874								651.0750325					492.4050946								657.2989504	621.3101399		688.9222695		618.3656742
P_650.3867_3.89		1634.87359		1786.239781		904.0705665	242.0350523		572.7352125				390.3752136	1025.814828			694.8286478	1261.711111			566.6036354	814.3822708
P_305.1516_9.51
P_693.4661_8.01																					210.2134835		277.8310547							232.6683318
P_608.312_2.84
P_578.6673_7.94	422.7490366	376.5809436		261.1570542				268.4344331			217.6328403	629.3393736	2101.173417		270.7038517	251.0693746	256.6687482		304.664381	226.9253555			232.1131078	2119.70102		267.4329662		2168.280079	262.1103221	264.7046797	282.6804801		2211.475141	296.2266642		298.1713347			267.9202051	245.5815865	2232.83293	2156.290521	2073.011155	2263.852494		2256.350692	258.1108636		252.8356248
P_831.9909_3.9
P_664.4715_11.21													3394.944385															8855.684878														5107.895599				5861.257388
P_181.0831_11.09																																												2073.97408		1924.628931
P_736.4477_3.85
P_839.5874_8.37																																	354.1589191
P_477.8419_8.33																												147.4106679													145.7095126	192.9669193
P_650.0548_3.97							243.2297004																			152.5399541				353.3781608
P_235.128_10.0
P_559.3908_5.9
P_650.1834_3.88																													357.1586878
P_681.1543_3.76	1422.218691								1544.920823								1978.366014					723.5127949
P_823.7416_3.89
P_503.2375_4.39
P_721.0304_3.94
P_683.2136_3.9			1759.972515														6358.394366
P_879.301_7.8													525.812001																				494.0876343								512.674544	467.8338124		498.4548801		449.2591459
P_664.468_8.23								17999.93562													17067.1334					16594.57224				18226.53485									18520.70689
P_614.9605_3.84																																	81.44495838
P_703.4167_3.92	4340.777469	4677.218782			631.6978756	2511.194602		3278.806183	3769.421458			911.1457358		3657.775799		2088.768817	5352.758986	3390.501423	2131.830859		2199.61433	2639.008087				1118.016789		33.53635813		1046.977199
P_529.8807_8.32													2149.322824											1981.68627				2069.488255				86.53254688	1983.765676								2072.66992	1982.845933	2051.566313	2032.513024		2098.993624
P_524.6097_7.65																								481.3418233	141.0048638							887.1399513
P_287.1708_3.86	19511.42226	19721.95382	3675.40935	17681.48223	2879.888461	10999.18949	3418.602273	12060.0291	12474.98337	10486.28478		4363.43184	212.7272025	16054.71359		8492.323032	16053.6681	16161.99468	8555.924387	1531.256862	9267.695762	11090.5073	12513.15134			4373.475678			3471.162589	4840.018553	269.8361012			1415.814318		525.5107602											2657.406253		10194.35681
P_637.9718_8.25		681.7955406	265.6569195		222.1700721						392.6222915	1132.648902		358.9214134		253.1072097		404.8412869	259.3391942			284.1203587	380.7970328	524.5476056	199.7707915			518.064396	259.5795972			462.193968	702.4933941	188.7110683		313.0115229	200.2879598	247.682722	281.480816	224.7559826	669.5449607	639.966974	601.1637032	681.5081424	390.5068199	718.5763852		264.913876
P_564.6461_7.97	171.8429018																							495.5491873								95.14419734									455.7477521		369.2402019
P_146.1165_11.21													12565.77473											12909.35395				13318.20054					12394.14273								25752.37696	21051.11469	15599.80408	12515.0112		16651.66743
P_609.3429_2.85		3307.971911	1248.441631	4466.785611		1298.712239				3046.12587	3305.91166					448.9525091		669.4459156																															1070.093782
P_269.134_9.76													2915.753283															5443.035541					5087.842156										3234.833477
P_360.9806_6.61												2350.327731	3225.726741															1366.488482													2599.959512	1893.263463	1455.815088
P_817.4869_11.03																								2256.716366
P_667.6147_7.54																																	108.419067
P_466.3197_3.91													810.8224313
P_687.4479_9.65	675.9623234		803.6107848		675.446926		721.9458701		631.4813363		731.3759465				692.1589182		710.5312975		670.4607544		681.3546225	699.6253053				665.9442685				747.4987261		784.9758283		658.2631628		720.8426727		727.7257963		715.7587738								729.6036401
P_753.4569_3.96
P_529.3181_3.88	20050.66558	20208.88979	2650.43685	17858.72996	2040.902182	9962.241489	2475.219602	10522.31796	11058.9636	9273.036699		3031.891797		15014.60727		6889.825956	15059.96467	15863.85712	7046.33058	962.0115289	7622.376367	9721.624204	11698.50432			3016.295015			2528.108702	3553.412122	200.5532932			936.5424712													1750.212394		8599.809409
P_119.125_9.16													18641.38673																												11644.91763					5407.394426
P_111.0175_7.63	3134.707359					2271.288239	2693.913974		2706.028761		2671.613344						2752.304116																		2087.852144									8415.192031
P_640.9533_8.24																																										340.5442172		326.9477918
P_491.8758_7.78
P_838.5903_8.38																								982.8076678				925.2129969													965.1557166	929.8329012	921.2863771	911.7338637		926.388015
P_665.4757_5.9																																	265.0070714
P_623.9555_7.68												390.0760548																																119.1425457
P_463.3048_6.33												446.6461539																					139.0241748
P_601.5001_4.0						420.0395091				493.5972594				420.2479341				467.5881489																															480.1912153
P_419.752_3.84	3617.068671	3629.128824	562.3236781	3135.282221	411.2680753	1856.322728	496.6815501	1940.498825	2040.244484	1679.335049		550.925224		2694.456679		1322.744502	2770.775514	2591.522269	1328.369157	171.9228354	1476.973859	1819.030644	2066.493644			650.9337043			450.8784268	698.8235205				168.4156953													329.1024953		1612.306942
P_317.1368_4.43			167.3297403			188.6394402					326.9614695						291.177952			181.5490534	335.5588452	280.1334347								299.3452924		284.7137693							207.9043575	394.3462467
P_652.3373_2.78			353.9896618
P_271.1693_3.83	1035.338443	1014.012663	264.7516688	973.1299264		732.634807		889.3066078	1027.193616	684.8762		309.1767288		1044.745674		672.5959038	1184.528341	992.8371265	778.0879539		837.4648334	917.9823779				447.7130318			244.8384064	418.0017525																	181.1667161		698.593407
P_212.6321_3.85	1912.029136	1881.441897	320.9803378	1698.844777	223.8659822	1064.395265	278.9271443	1076.094764	1091.419476	995.6647397		345.6538219		1526.301626		776.7981966	1423.046008	1601.472842	748.3102405	143.1398771	859.0239892	1075.344726	1261.205907			313.3925554			279.670741	434.5707953																	226.1376491		1074.882652
P_735.6411_3.9			1415.766399				898.8659173		3675.352765	4569.894379						2186.105671	5762.6797			399.5912688	2856.736256	4532.709095	5459.405801			768.1506625																							4130.131428
P_520.6485_3.84	2110.610532			1966.544317	227.3525702	1035.96231	298.8610019		1200.967582	1088.82197		313.1240663		1420.065073		795.2380404		1301.298157	860.4309099		896.0034833	978.7338826	1075.294582
P_789.4834_3.82						1291.393664																							698.6672593
P_574.6557_3.24								649.9072426			214.1933417												1239.576916
P_327.1311_10.96
P_150.1301_11.03
P_440.2295_3.64						875.0218654		186.1831222				333.6617984						1652.709279					1007.868602												75.7967406
P_439.7729_2.48						96.30345766	114.3959583												187.3678946	119.0673631										120.4766389															91.63399954
P_180.111_2.63
P_580.7382_3.75						431.7904162		916.7574027				201.0676993						616.1211594																													110.7144736		351.4811456
P_324.1949_3.84	3235.973837	3219.929197	376.5749588	2945.000065	349.1315237	1475.955003	424.3257975	1705.27935	1798.248222	1499.531547		425.0599002		2389.16055		1055.629605	2545.511092	2392.302721	1114.73757	113.2659209	1308.613728	1588.824965	1743.449376			482.7598669			363.1782272	631.8239015																	289.9508724		1407.005328
P_257.1897_1.89			228.1334937
P_688.4127_3.75	3818.947312							3008.048432	3822.31161					3534.026759			5027.055679					1957.27621	1796.442066			1013.953951																					359.1151645
P_204.161_1.33
P_468.7507_2.45
P_457.7544_2.48									68.12988042
P_779.6639_3.93					301.869732	2799.198565				2898.68616		510.8552957						4856.060724	992.8023636		1294.240193	2354.019714	2850.833489																										2227.619008
P_314.2317_3.57		223.3541565										762.7692553		397.6084711		291.4140685													1107.678552	1047.67617	299.9051122														2578.817955		715.4179479
P_510.2805_2.7
P_423.7555_3.85	364.906313	319.5831213		256.315374	55.21141576			224.6549131						274.9993814		147.7327882	305.0113764	299.1022547											56.75091066																				186.9819362
P_620.9686_3.75												844.1575583											2956.372462			1238.214261
P_688.1362_3.88				2280.349821		1252.043435								3373.92651								1513.397926
P_677.3272_2.93
P_721.6817_3.76	3004.710926	3125.637397		2059.879114				1939.661156	2453.339501	817.1294188		413.1317683		2361.303075		1316.583321	4336.965018	1607.4084	1134.032789		1344.166238	1295.262848	1398.314903											123.5802444															778.5866551
P_848.7221_9.01
P_705.5829_8.96	18363.78656	23799.80183	27513.12104	28342.56714	27937.54317	25204.85863	28077.138	25111.41063	29084.78506	25296.31436	27613.12256	24431.42926		26180.32523	29135.74918	25968.81634	27701.28114	24956.20355	28141.88152	30232.14611	28099.00804	31011.36229	25648.43104		27432.25915	28804.90244	25704.94898		26445.95419	28831.47569	26208.80526	28294.13026		27852.74839	25651.95062	28960.9922	26012.3781	28246.91499	26072.02817	28637.67892					25613.68801		25784.68777	31982.78848	25946.00427
P_139.9901_7.84	11028.27917	8787.88483	10806.68316	8087.366586	10216.7699	7606.73618	10527.95696	7347.54887	9372.053292	7226.043528	9082.34122	6502.961828		7057.09862	9492.827741	6985.984541	9274.706397	6706.987465	8868.87679	6850.465312	8990.966897	8518.591821	7235.162938		7302.070566	8182.187322	7020.952559		6887.326382	8149.024671	7048.373805	7799.956623		8219.453883	7132.512023	8511.443143	6546.108903	7987.128196	6942.373115	8070.118854					7348.421612		6709.222439	7710.257173
P_727.3152_5.06		637.0057805	295.4713301								352.6600966	1668.066125		270.56611			187.2814825					223.0963687										581.4211891				190.7925012									433.8685455
P_762.8594_3.92						739.1781045	382.1465893	616.6866216								622.7366607						757.6593578	858.8681515																										808.1972204
P_402.9571_10.62
P_726.9468_3.78									1116.122339	598.930162							1125.143959			187.1357407		851.2523158								536.1784129
P_112.0283_7.95
P_323.1703_3.78
P_144.1763_11.18
P_119.1377_11.36
P_328.518_3.8
P_423.5046_3.83	496.8342945	454.6425644		360.7316986		282.5930464		295.3297142	355.8649342	247.4826087				438.1313624		223.0323202	381.2681938	357.9096489	291.5485053		251.5268296																												265.9861095
P_608.6959_3.89	5460.875601	5794.672391	863.1130879	4876.949684			619.3928297		3009.198175	3129.246987		677.9334052		4288.311137		1788.449988	3821.139764	4399.578373	1909.83064	314.8846499	2026.090567	2770.920869	3250.514153						628.5010613	905.219578																	367.88219		2389.458975
P_386.4779_3.86	1195.408342	1221.094483		1087.673281		644.8129002		618.6788036	616.0724734	575.4874419				907.2168122		342.9956078	869.4244557	955.7165518	362.1600251		470.8768401	582.2731857	714.247233			175.0246592
P_668.5649_3.96	726.74103		640.7097102		429.8627006	661.3240642			615.4115438					626.1977774			570.187139	806.8932161		406.1089024	684.8614188	671.4333985	617.460744			375.6059571			512.6541374																				738.5924101
P_83.0609_10.69
P_125.9974_0.21
P_173.0797_0.72							537.480793		538.3437203						505.1247064	312.9274413																															313.0452876
P_809.6913_3.96		1525.063799				579.0002293			271.0331081									1090.021352
P_97.0654_2.89	1645.631267										2260.399974
P_277.9234_11.11
P_765.668_3.93	3426.067048	3284.627026		3137.68674													1545.157661	2786.930871		186.7447429			1770.162679																										1406.392362
P_91.5157_7.95
P_556.4425_6.05																													77.50974988
P_430.2438_2.36
P_598.3507_2.72
P_366.3736_8.65											264.2893075			217.758961
P_761.5175_9.4
P_161.5636_1.66
P_200.1648_1.08
P_627.8692_4.01	2907.167249			2968.096202												605.6624784
P_88.0481_3.86	885.6292646	848.1024051						452.8438616	597.2587814	498.3492507				686.6081205		384.9872372	714.1252963						467.6639145																										314.5478909
P_132.1017_0.58	34234.0326																						8281.983699							7793.939547										10354.32566					9838.643333
P_806.889_3.96	734.1218992		294.2298104	722.9568877		549.3555184															416.4808832		488.9021451							195.7312927
P_623.3409_3.18		4696.148641	3308.107264							1006.575657	6496.017804						982.767153					718.9701704													629.2592171	235.9596492
P_797.4769_3.95						2128.185114															1051.732491	1808.577167
P_346.9638_3.85						125.1815289			167.4047746								161.3854027	152.5240706																															138.8095535
P_477.2309_1.99
P_139.1251_10.91
P_331.5217_3.83	457.0565562					368.9131914	108.9489249	461.4391345	467.8281421	399.5544657		178.5699968		540.9794989		361.5361099		462.5453136	219.7841743	69.24351502	358.0266204	396.3874731	414.0464143			148.2679105			147.9310613
P_560.5174_9.01											166.8350937				155.511764					138.4655062		147.6121947			122.5898496	133.4644079	141.9744757			172.9854588	118.4007419	188.1449253		138.9224542				154.7203009							157.0305158				106.2950618
P_817.5797_9.54																			152.7914096
P_339.2656_1.75
P_511.5552_3.85	388.7735737	343.6152339						278.537445	269.2560931	198.2926531						152.5521003	288.0983017	302.7894182			211.2530295		210.3319555																										181.8639081
P_520.1518_3.08	919.4878197	988.190018	453.2732961	306.3333658		1448.542697		961.9561153	270.2307635	354.2034903				514.2659505		368.0356633	193.949395	1408.208031	210.2876938	441.5395858			1270.744714								269.9472527				452.5150433
P_564.258_2.76
P_508.5818_7.76	1141.601392				598.2967441																									874.410939		1180.927876		253.3272592														107.1166423
P_124.3613_3.87		551.6119538				312.0875019			292.3055177							192.1811257		568.6249087
P_389.1743_1.89																			349.7621172
P_98.9967_3.05
P_831.7513_3.85			531.2937933	5335.660712					2483.572214	1734.988549									1437.593431		1476.232701	2001.8731	2746.911117
P_149.0344_8.09
P_349.8863_3.79			276.3097674	507.4244481	230.8797026	405.4849966	306.192624	613.7849801	595.562537			360.7886231				429.3590185	708.6207398	450.1858613	610.4018282		571.612378	546.8815313	441.0453586						251.0894447	440.8792211				163.3587396													221.3434422		516.5574979
P_751.263_3.92	630.6705638	613.2234397		596.9076432		746.0703902								777.5380138					382.0865752			718.3516966																											691.3876293
P_440.2557_3.85	800.0444398	814.020511		788.445791	114.8791898	442.5390949		457.6904876	473.5835887	390.0119185				667.1047255		287.4554141	610.6884385	605.9930624			400.1732139	376.5288281	578.7015555																										366.714795
P_427.3777_8.85				322.7392547	281.7202879		323.0320535	304.6419625	301.655499							310.8486545			289.4368461				296.1487919						278.3644925	282.304414	307.3038563	282.7882495		293.1318126	269.1499746	292.0612389		309.0118675							304.0800447		370.4679679
P_842.0045_3.86					401.0078185			1943.079352		1649.577229									1204.898472		1342.482988		2556.476501			486.9647998																							1575.424711
P_813.7423_3.8				2815.526134			294.0138324	1717.337549		1104.210418									1163.70683				1865.686289			382.0122157																					214.3585945
P_560.3031_2.33																																								725.5607891
P_471.6173_3.83		321.7954145								113.5884938							175.4746942						103.2287652
P_357.1395_5.2												437.6115639
P_784.5792_7.98	912.1838132	671.2181496	1017.174987	749.0797618			929.5764031	882.5626246	995.2868564		813.4420925	1027.243415		769.232941			828.7118945		932.9480223	813.3751423		884.8341335			733.0753835				719.9793939		1203.941099	833.3031527		888.6925665	790.696126	953.6208399											787.096694	895.3778579
P_572.8211_2.55							222.8858107			229.2538268				295.3654036					285.0120429	188.6871078						197.6283914			204.5322864		206.8748322			170.077092	180.2203326	190.8620762									163.820614		228.4599697		118.0298987
P_251.0011_4.53			327.9196519		572.8800683		335.7124117				902.0484702				709.4311834		826.38314		614.9448861		657.8741214	908.2589351				985.050769				685.8607924		622.6927535		117.5998482				663.0310153
P_609.8132_2.83
P_395.229_3.86	1698.211631	1760.633548	263.2937327	1654.95684		992.5502587	386.8612538	1068.352538	1190.441408	995.5817389		354.9728634		1454.304457		838.6024301	1425.588685	1563.898379	815.911928		868.7568011	1072.91737	1203.05264						324.3169185	514.428719																			1075.428989
P_704.2568_3.99				971.0517222								875.8183493		794.0800567				857.0863606			279.5484373								227.0280791	174.9589275
P_265.9646_9.65
P_731.9375_3.78		6035.380873							4447.698171							2394.126556	6535.510146	3596.000649	2429.954328	268.4137854		2757.19858
P_715.3719_2.19
P_390.736_3.85		527.9843687		429.9322714	94.97009349	306.912371		308.5901871	382.5745642	299.3181009				429.6273776		160.7034171	371.2704275	406.4403046	240.633604				345.0256385																										250.0216112
P_286.1751_3.85	636.2464227	614.0041471	100.0219482	501.9618865			127.866184	340.7796006	523.9175683					479.1585585		251.5994904	643.3333078	478.7010364			297.7005421	415.7447983	352.2140228
P_302.6867_3.84	370.1050058					245.5652384			247.3282294					312.4529189			268.536838	304.9223391			222.182924	247.9053122	241.2454154			78.32872738
P_315.633_3.08	742.3936084	947.6247253	391.3496053	279.1158248		1203.427709		785.9306046		276.1214186		478.2628362				278.9020884	154.3515872	1087.104077	177.0439926				983.7737233		127.5354097										320.2319878
P_250.1621_1.44																			1073.82621							2232.269818										6329.796482
P_688.4991_7.92		1229.164566			307.324917	287.6420738	357.2278197		454.8748327		386.2417673	565.6741909		360.2744187	451.0095222						370.2974457					398.0060182	293.6173458			328.0436342	410.042216			361.7944325				427.6764116							407.6126455			347.0089897
P_171.1501_8.74																	1351.218052
P_137.1133_8.47
P_373.8954_3.84	673.2149882	885.6001637		764.1664974		573.0718948			627.9337252	479.7705708		201.4090629		772.9537174		436.634977	855.3395122	723.9475926			458.1994923	568.8104077	547.5758738			206.1794137			127.2123035	280.3299407																			452.8784276
P_842.7573_3.86		6248.774002								1617.941594		475.5258632					3419.456098		1188.789171
P_363.1602_1.93																																																95.69546712
P_500.3613_3.97
P_213.1975_2.33
P_136.9329_0.44														1525.578114		1642.622307									2883.744833		2355.697522								1930.102648													2208.695868
P_574.517_10.7
P_436.3429_8.0		169.8858086	117.1201675	272.062033																									264.5420694	204.9060501									263.1863967
P_184.0987_2.07						180.4405869			294.2567158
P_285.8451_3.82	1525.935429	1441.137211	447.3762382	1401.546936	396.4735104	1073.756402	454.7124864	1159.18753	1147.95512	991.8684202		483.9970992		1483.752911		898.4271769	1490.95121	1360.301043	953.1256721	210.2982174	1107.552173	1090.398838	1162.103929			547.6817567				570.963454																	383.2803628		1023.177368
P_623.5056_7.29
P_833.2436_8.53				16180.55825	38040.55633			21935.79052
P_295.6875_3.83	1782.018234	1962.756094	697.6664605	1800.292329	684.4013154	1572.108649	882.8674254	1811.844275	1933.001614	1438.843004		860.483984		2056.712303		1474.195113	2186.463003	1805.080742	1491.133485	423.8263223	1592.512048	1747.515292	1710.562013			1044.835902			783.1469123	1068.615416	104.3008721			545.0486173													679.281826		1589.073784
P_807.6853_3.96	335.2199225			381.1387035				482.4666078													317.3097875	481.9289804	491.7051265						273.6553891																				539.5819029
P_352.3214_6.62
P_158.973_0.32
P_721.8533_2.98
P_688.1626_10.06
P_718.8641_2.98
P_456.606_3.85	946.6844569	959.3035995		845.198223		498.5823841		524.1831106	517.3426718	446.4608184				732.2235343		340.5069131	754.2752585	645.1770432	307.8373259		352.8765961	450.3006769	455.3052064						80.42016213	195.550944																			388.5211785
P_590.3048_3.05	27933.14224	10203.72491														481.3812482						247.0210424			449.0487788										2993.622518										935.9653316
P_184.9881_7.89
P_652.5372_7.55
P_162.1298_11.05
P_646.7194_3.91	2048.712688	1953.609447		1677.579858		947.1799533	648.3720843			871.0973856						945.035165		1480.466735	1041.581573	505.1584442	764.3707011	817.7856703	999.5150546			588.9878573			839.2781134																				878.9889429
P_791.7308_3.81		3060.877681	270.0149016			1383.442638		1792.370695						2566.698396							1187.73108	1448.06331	1785.838589							530.7091833
P_523.2539_2.7
P_674.7367_3.95				1450.972427				547.246255		875.2957133				1015.170623		293.3579088							844.5668084
P_781.4176_2.66
P_103.0542_0.91	60277.93899	6325.144857	17361.63172					13113.19644	15203.63989	4095.170392		4558.071621		5669.863498	281.1726087	2924.359001	7379.398146	7533.732869			8061.381417	8707.079029	12268.01279		505.1813247				4150.791685		1405.178673	1774.524259			5979.219281				3802.847703	20422.0912					15451.78719
P_595.6026_3.85		2007.207613		1873.016371		833.6388591		858.5600805	909.1854104	786.0390372				1374.416486			1181.283799	1622.922762			629.1477861		1028.603662
P_635.2089_3.93	3051.727956	2896.224276		2822.115036				879.0749195		1663.960194				1961.585741				2443.900629					1491.3416
P_704.5147_5.71								124.5181303																					449.2512487										133.8925259								114.5451726
P_331.223_6.18				97.70449577						129.3234133		187.5903911								122.8787212			122.7706624
P_775.9652_3.81				6042.050711		2902.440353			4509.402662	2053.512199		961.4147537		5501.841328		2691.450689		4670.776093		350.8349046	2641.788541		3732.698412			1198.761755			607.3837839	1207.976518																			2287.129869
P_675.5168_7.97			1991.10991	1344.154713		1482.930499	1759.215368					1272.336568		1478.098941	1717.98884	1633.941568	1363.692697		1951.187149				1050.07669			944.5771181	1695.90208		1637.484236		1467.25792	1438.716514			1760.001228	1840.661995	1192.434315			1648.913286					1685.075959		1625.739256
P_241.1102_2.56
P_729.924_2.89																			146.3115585
P_575.8075_2.8
P_224.162_3.85	276.4124869	367.2537834		309.9746924													260.8657768
P_277.1785_11.06
P_456.27_3.84	1967.961882	2037.033932		1609.917812		996.126059	218.3530156	965.6345843	1088.588382	808.4914314				1425.903224		602.5241846	1518.310678	1373.56789	682.0893635	123.9265508	677.3183555	975.1203612	1011.485624			317.5569411			190.0812113	354.9117564																	161.1693405		731.1059163
P_111.0457_5.2
P_90.0634_3.85	6023.903245	7652.758179	644.2949086		519.15606	4625.62009	611.6447127	3571.570118	3271.917667			815.1835957		5149.074691		1795.209772		1449.592921	1618.226506	316.2655866	1722.773507	2468.658142	2438.811021			757.873201			533.2685994	832.932072				183.1110749													461.5073855		2207.631358
P_231.0821_4.04
P_500.7967_3.85		534.3435853		450.1047899		325.5947411		327.3014996	249.489176	297.3334183												266.2665969	279.7309737
P_648.4877_8.93	482.1187782	368.8417054	427.5497569	456.6136408	473.5124169	830.7423375	503.7129055	374.0466293	449.307048	508.1719912	472.365511	484.437176		463.2819281	437.3336749	434.1632716	431.9966657	431.3982077	412.4150938	463.0124866	411.3174678	448.6813902	503.2180961		451.9285753	491.0083802	530.6332491		405.0932478	463.0019168	452.0608565	451.5788651		496.1857895	418.2358354	415.2014852	452.3484808	486.1522407	479.6000453	479.241093					441.4295235		454.2267166	490.437815	444.4025981
P_382.2128_2.52
P_620.3641_2.75
P_452.7667_3.86	547.860502	541.0205247		423.6009083		265.8105017		261.3526443	272.1559797	211.024295				405.0121479		117.9239917	375.5413937	427.3885188	171.8317918		148.9234715		304.6160937																										213.6253177
P_364.7177_3.86	567.3178867	531.302775		485.4189725		275.0677133			287.6904125	257.9071524				420.0783603		218.7981399	419.2105134	379.842917	176.2408896				335.5980902						72.18004745
P_267.1802_3.85	7093.524614	5130.399513	591.6693088			1825.478148	439.4260289	1942.183165	2124.635231	1605.04774		583.8656268		3241.630138		1328.558331	3214.540422	3685.101654	1424.02914		1568.488707	1825.340397	2248.915931			637.7154225			519.0051749	767.7075688																			1606.296669
P_765.5703_8.09
P_134.0898_3.84	17839.99461	18416.24299	1519.832631	16566.04775	1200.550052	9922.707954	1481.973476	9817.479833	10279.20562	8767.515008		1799.55124		15408.73437		6183.462497	14468.80471	13590.35689	6769.562275	697.2821093			9952.561194			1795.769129			1555.85032	2047.509374				588.144714													1183.207077		8382.502922
P_682.4111_3.9	6557.872573	7054.745863	1194.609225	6223.788418			1334.10582			3182.378381		1394.032398		5008.250869				5097.499886	2466.991915			3233.429636	3930.509984						1042.177811	1384.626407																	983.1379797
P_687.443_9.12		755.5222048		728.3313923		701.9776735		728.8813795		735.7813968				666.8691827		678.7454144		730.5902014		670.8257589			726.6608004		744.6068657		672.1844807		679.3004488		747.4056618				756.4466529		748.688589		685.1084532						732.2578236		685.1449456		772.3627206
P_322.3201_8.15						208.4740571
P_723.4434_3.84	25022.65677	26859.6711	4962.90349	24435.23234	4214.553937	15308.38887	4978.382428	16823.41634	17907.22589	14176.12072		5728.920687		21640.85276		11700.03782	22725.75528	21353.62164	11894.71169	2264.4717	12697.38179	15191.85553	16083.89505			6837.61018			4595.688736	6630.67785	476.3715425			1895.898687		591.5694177											3780.299575		13420.30204
P_155.1312_11.11
P_582.8505_3.86	5165.318683	5518.168667		4927.318726		2764.535334		2649.680807	2417.26447	2556.275057				4081.709428		1430.495153	3657.883263	3698.416026	1402.531438		1600.175681	2335.792472	2858.994408																										2264.556712
P_439.253_3.85	1625.454052	1467.810363		1564.333585	278.7441193	1033.147159	316.7945936	1029.156511	1194.170167	997.8271323		364.4691458		1381.800015		761.7776812	1345.450163	1362.169579	788.2586759		801.490108	984.7493442	1059.029452			384.6170647			216.6398743																				927.9991748
P_198.1122_2.52	1081.970221		910.0716396	109.6331301		289.7237141	562.475946		616.3334192		394.7815264					105.7491133	562.1432559	348.8582745	480.1225458			1033.456589	542.7563112													258.0274039
P_98.9844_4.54	391.3885257	650.4489356	1059.017849		2090.800059	612.7499977	1142.888278		1916.210164	560.6866935	3024.753567	350.5425872			2229.810155		2898.175765	428.0031856	2096.85214	753.9318619	2396.345915	3066.968709				3373.486438	1036.788783		2007.82855	2198.650181	1340.276515	1996.423426				471.9045438		2297.533801		1925.198879							713.3559112	1442.344436	566.1385165
P_254.1392_3.82		2007.236363		1681.511839		1707.679221	943.5649407	2454.38613		1698.430893		1091.236665		2559.456159		1723.318639		2091.550787	1776.029342	675.1389911	2182.31725		1747.897513			1317.068151			1024.718137																		940.7104318		1848.507722
P_605.3334_3.37	403417.8715	572525.7086	248234.3181	38914.83688		309619.8423	53219.0559	98641.2152	91789.9036	28192.53823	82172.00576	118688.6073				70376.65549	62345.82699	365615.2006	78740.65951		13169.55396	96748.81708	843749.2718		9860.494495	102504.1087	249.2360214		2609.191349		60068.96552	34326.50465		7632.487631	128260.1463	19208.4912	228.728287		41061.28931	16478.62188					6019.749584		59982.8099	4495.587619	39734.36451
P_738.44_2.81
P_213.1112_1.87
P_717.1054_3.82								777.4776341	1101.327612							669.998011	1119.131625		679.8865209		708.236584								233.6217388
P_551.8273_3.84	4070.229805	4098.601032		3571.316423	401.7815003	1975.255693	397.3834629	2054.054023	2023.210478	1812.459041		665.2614837		2895.885119		1204.274317	2906.106261	2941.193082	1357.759058		1270.133064	1853.40085	2297.796421			556.0157287				582.4929968				229.7070776													331.9263386		1627.921443
P_112.0988_11.3
P_800.1527_3.85	4790.915281	4949.955728	468.8516343	3750.088163	337.4186233	1490.861805	453.8036512	1773.776092	1615.887463	1533.7181		526.6296017		2672.446757		905.8933234	1922.119806	2479.154638	1103.702279		1367.686033	1516.171316	2262.363684			431.3250436			436.3116967	638.2419492																	227.9912459		1273.698406
P_532.8549_10.96
P_545.7977_2.58				148.7287863
P_369.3468_9.21
P_628.2051_3.92		2050.029545	688.3323534							1056.604573		491.6933626							791.581839		881.9800344	1091.019286							586.7686685	654.2400594	92.41382898
P_588.3056_2.4
P_311.2062_3.85	2544.837488	2450.168179	309.1765427	2355.846953	287.8303604	1280.013019	322.7621352	1322.63963	1327.481041	1263.381321		337.1543945		2161.701868		972.2318055	1832.256469	2011.896104	999.3405152		1019.583559	1348.901278	1474.350779			450.3820036			340.6505051	478.6885669				105.9226031															1155.027384
P_667.5555_7.69
P_843.8451_3.86	2919.762624	4840.247079	537.6979659	4013.643396	325.9808124	1879.850402	424.7144584	1757.947871	2160.512554	1874.293731		572.1611511		3136.777811		1423.263773	3188.310234	3394.312531	1319.309555		1456.341661	2028.087726	2162.588173			455.0048287			416.6232583	568.8752132																	270.8996145		1781.520343
P_226.9536_10.26						1465.533893	1177.115703	1052.619146		1248.61223					1080.591947					1084.573696	1177.564475				1014.88985	1243.747963	1029.611773				953.4242596	1044.172508		1268.051482	1065.831749	1211.315084		1115.811902	1241.963405								1036.897347
P_252.8784_7.86
P_382.182_2.5
P_277.8694_0.54
P_167.0335_8.06	663.0510867				649.6401812							1374.98182		733.9975494					630.1072075						707.8990537		615.9127203					682.1158034				619.5312914									607.2775732				592.3390092
P_100.5097_7.81				1510.842725							1939.657675			1560.875351								2003.3038							1706.818261																			1575.089828
P_653.3354_2.35
P_447.6028_3.84				315.1110778		159.7412648				149.976014				250.9372103		132.3691518	300.519265	271.7848753			161.5037061
P_594.4136_8.34									207.9883525																											208.021068
P_143.9636_7.86															3403.410821
P_744.6474_3.92			1752.007278					3511.707464	3636.932662			1292.095453							2591.43233		2910.16986		5088.16126			948.0187671			1525.185777					392.4625318
P_814.8271_3.85	3857.944806	3680.941228		2241.665815	233.3342253	1658.82422	357.3327556	1615.615934	1420.83086	1397.148299		400.9927969		2543.523648		1024.964788	3245.969376		1087.983184		1171.933339		1489.410962			350.0303718			272.4248456	543.2889122																	242.665045		1178.56414
P_684.7549_3.5				540.8289072				775.6080697	949.0560212					724.3543591				490.4853403	887.1629138		753.2810529													364.4829355
P_315.1782_3.16															116.605333																						201.9938447
P_681.6597_3.72		1463.949465							1594.169515					1460.413179			2145.09799	786.6345338	803.6692319
P_409.0842_5.31
P_190.1176_3.83	14780.27564	14700.70114		13502.35391	1970.498218	8000.801499		8356.160069	8724.506973	7562.027653	782.6732168	2786.452616		11995.79432		5922.343082	11349.01839	12167.15389	6082.549208	1180.460369	6570.157207	8764.662432	9658.46061			2755.890233			2578.665552	3492.961183				912.1597449	116.1089782	747.3378801	311.3969223										1844.168936		7648.313111
P_584.8242_2.8
P_386.7302_3.86	485.1086099	420.5364706		553.0565592					277.8756153	276.0398375				352.1226517			394.4144973	368.9311957			169.8652451		293.2637845			82.88569457																							281.8643064
P_388.6322_3.89	436.8548726	440.7184071		325.8806829													183.1278618
P_545.7645_2.73
P_342.7048_3.86	644.7984414	681.9720899		592.4837341				289.8430632	382.6632025	192.3623284				493.4643448		228.6023785	467.6192807	554.9766403	263.7095297		267.6531201	348.8585669																											248.3289251
P_654.3388_2.33
P_229.2008_4.0
P_479.7669_2.51
P_841.9086_3.98						801.8385399			286.2781993					729.4914058				925.8971086				636.1008048
P_83.0506_5.16
P_721.5605_8.51																														5303.797415		5390.380305			4698.074606	4780.410719			2899.147635										4949.232769
P_841.7078_3.98			251.1881251	1405.662656		801.4923768				862.3614652				878.6702579								781.01176							256.8206903
P_124.0891_10.77
P_71.0729_11.29
P_358.2582_3.67																				205.5170123					175.4095816				1700.986087	1421.250392	540.687284																1331.916927
P_783.5429_9.37								221.6883959		218.5892803		218.2184471						215.1293222									207.6914712					182.0149757					200.6510406								221.6168048			184.7025132
P_635.3885_3.86	28345.17444	29681.43286	4979.145622	25865.56544	3519.134432	16591.07847	4562.648896	17198.59285	17239.38494	15275.86323		5437.274625		23258.87635		11823.10032	22480.62116	23262.88323	11577.02651	1880.557959	12741.84534	15776.51499	18126.11004			5595.803346			4776.250535	6181.20705																	3493.855165		14292.40252
P_676.903_3.77		3731.54445														1547.054017		2062.475634
P_619.612_3.63				1100.590948												1204.54788	2493.591679		1834.658528
P_405.2429_2.71																					77.31515243
P_588.6826_3.86	1345.717831	1222.206398		1106.303914				558.5469605						775.6076135		457.5837602	953.8646525	849.3588068	371.5362341		469.3297305	555.1891789	509.4791453																										530.1904891
P_803.4888_3.84	3477.609352	4229.789645	420.9446661	3056.156947		1560.020014			3020.135487	1498.357256		456.0822067		3492.211843		1334.572427	4231.423276	2679.319213		151.806643			1792.136639						341.9999428																		287.283739		1264.628117
P_101.0718_8.09
P_538.5388_9.0	549.9546567		512.6810894	554.6649334	469.384889	500.0609643	424.6713486	526.9659999	454.4236856	450.1946343	461.4728983	480.1452417		452.2051022	453.6568882	521.9945747	472.7783807	437.1850748	450.8611353	519.1231482	450.1741048	520.8961784	552.9658928		498.8361805	449.5092239	504.2866999		439.602643	502.133717	506.2336466	555.2719084		464.1790554	520.6397552	542.4917552	533.43092	487.4999417	463.4118312	497.5609135					511.6198389		511.6717193	461.4051643	440.899875
P_520.4164_9.24
P_512.7571_2.7
P_519.2761_10.03
P_725.6879_3.76		2666.97861	293.6290735	1871.098753		961.3777606	379.8307626	1670.155429		799.0098484		394.3292405		2114.654519		1180.609564	2910.20185		1160.702017			1171.455843	1161.249292							446.9008075
P_172.169_1.04
P_352.9674_8.96
P_265.1372_1.71
P_105.9673_8.55
P_468.3898_6.09												125.8301698					57.57052985
P_516.282_2.24
P_228.1811_1.68								97.45802976											733.0497786																	13523.80974
P_383.7368_3.83				694.1752267	238.4556108	590.7090639		721.934143	744.5254571	523.1526957		352.0803342		736.3145375		494.9814707	807.4789195	632.972623	579.4061897	152.0998706	619.7223208	651.7704853	545.6132314			333.7296691			285.2704263	419.5535032																	171.4797719		618.7943982
P_594.3519_3.91		3550.587738				2149.184322		1915.734442		2058.628308		890.4025021		2530.833162		1278.604084	2736.2578	2639.247743	1609.249678		1762.001546	2016.340013				949.6680456																					799.5947026		1911.995526
P_102.0647_5.21
P_441.7831_2.17
P_337.3303_7.65
P_638.5556_3.93		1347.754343	744.909823				740.0106234	431.428064	673.6131932			725.9086976				678.8586467		935.6009974			708.0177626					659.440694				826.6104352
P_235.1194_3.78
P_717.4318_2.78									129.6394165																																						108.6613656
P_652.7243_3.91	6296.509073	6468.145735	739.0488938	5853.521969		3213.07785			2958.976411	3313.969484				4783.814092			4287.121903	5166.951678		298.8272034	2204.246769	2859.119719	3781.290914						840.2385612																				2837.193723
P_335.7999_3.89	263.9604935	239.6929207		212.8626551				77.05880756						162.5683562			121.9538869
P_786.5305_9.35
P_546.6004_7.66
P_197.1717_2.08
P_270.835_3.83	3049.008679	3077.20126	842.8734736	2878.194879	731.1947043	2143.013711	886.8210081	2445.680624	2653.064348	2108.765827		990.4335866		2986.091712		2013.505907	3312.571362	2779.063619	1943.955559	419.704728	2208.468154	2386.300417	2374.7903			1190.744231			811.8903042	1213.257863				378.4410925													709.595073		2132.132208
P_498.7592_2.55
P_590.2835_2.85
P_244.4811_3.85	2433.618527		401.0318673	2554.166253	253.5476061	1487.584744		1438.639827	1484.07157	1460.07776		463.3405509		2183.523152		974.7194223	1977.502	2359.683176	959.9634643	153.2273754	1106.073009	1362.726612	1704.963648			366.2538585			392.9026355	440.4688659																			1355.813762
P_625.5213_7.53
P_149.0342_5.93
P_434.7606_3.85				247.9532527		210.7274365		213.5651205	238.6398777								260.3510515				179.0193798		217.7882925
P_500.2956_3.85	2586.620335	2714.859954		2236.491793		1172.041524		1320.890532	1478.919719	1116.479043				1719.867031		856.4952847	2119.237697	1866.579751	937.760931			1291.854723	1325.457485						251.2710749	446.1929015																	126.2322822		977.4493334
P_819.9937_3.84	7936.062888				501.7466831	2397.988863						838.7228254											3192.795959											243.2650809															2137.564444
P_606.6636_8.14																		713.2286624
P_113.9646_3.6			9296.086767					2922.596413	8159.491534								9627.705309				10678.36476	7596.437216				11587.71247																							6237.273204
P_147.9434_11.26
P_675.3437_2.86
P_806.0848_3.96	3684.935227	3791.978279		3235.548803						1723.704221						476.0533533	1078.237484	2683.702795					1304.927552							264.4119892
P_303.6644_3.25	356.36923	843.6985723				441.5691402						256.4859318						660.1222461					1301.770797
P_251.8104_3.86																		217.6406108			157.1618513
P_388.4286_3.9	491.9314911	468.0621113		430.8872359		240.1423854		185.0370511		207.238357				281.6889			250.7687508	372.68747				182.1478918
P_485.6223_3.84	3238.369314	3123.993382	378.6471772	2829.149861	271.4124646	1586.734742	353.7153164	1669.632304	1791.17036	1431.289022		447.5384728		2303.393229		1089.889847	2407.832443	2429.599681	1120.918306		1112.780065	1500.679513	1726.506223			464.3705572			356.2683002	568.0591568																	250.8970694		1360.351303
P_805.4935_3.81								1098.794688	1368.230053							1402.052971			1487.93679		1786.697392		550.874653
P_426.586_3.83	3020.946632	3083.104517	427.8011235	2669.984667	373.8531803	1571.37809	409.9556886	1654.351324	1770.611964	1422.525189		507.2199904		2294.129808		1069.397879	2380.493463	2309.525519	1068.743174	96.7633697	1260.546112	1536.991932	1764.745786			496.8530561			415.160093	602.1120535																	263.3370015		1245.317694
P_177.611_3.84	12136.29572	11907.74078	1100.140504	10601.67593	893.9905904		1057.465749	6517.299347	6422.530521	4887.137455		1282.574589		10710.27877		3473.778045	9169.690732	9542.006487		477.2999863	4606.779117	5460.136905	6849.326037			1376.624837			1111.127901	1555.34952				412.5774712		118.9540213											872.9110425		4360.964755
P_711.521_8.87				207.4591906		196.4796881		180.6766027			145.4477897						104.86251	193.6696255				150.4509438	184.5873182		203.3016966		165.514592		180.3560738		210.9356527																	156.5637587
P_772.5536_9.37
P_554.3246_2.64
P_578.2884_2.8
P_133.0862_3.27																			7763.105237															3988.878379					1243.627575	5187.764279
P_474.2776_3.86	1167.623497	1114.125264		971.7475177		590.4253595		701.7824857	615.0023702	566.149946				884.3123465		377.3424899	881.5446993	917.4370253	423.1821775		448.3006125	536.3932665	658.1373457							146.6902332																			474.4698224
P_428.2573_3.83	2663.768332	2847.84397	411.9215613	2517.486522	301.8054149	1472.261974	333.19457	1463.231855	1534.247752	1319.704474				2062.166838		894.22624	1898.076476	2066.419495	914.8950892		955.5895025	1233.454274	1467.974994			389.3202083			413.04642	519.4174111															951.0155257		237.1016671		1108.322383
P_158.0919_1.59
P_485.2905_3.84	20251.11274	20742.21377	2818.956197	18081.23959	2162.907672	10391.12193	2582.609949	10710.52488	11652.10382	9692.548794	298.4513596	3177.634056		15353.04906		7202.424356	15981.29898	15524.98723	7453.874171	1079.416251	8069.208816	10147.27173	11875.83608			3325.171108			2486.229423	3775.637224	188.1950784			882.7831573		255.6016618											1889.14901		9097.841738
P_639.2093_3.95			776.2238901		697.370892			946.518086	851.5293328	980.5867739		828.7964191				873.2174364	922.2744259				708.963259					716.7818778								423.9237948	195.1514349
P_213.1177_1.95
P_682.6096_3.86	7808.225367			6774.996477	869.0359265		937.9119104	3131.469522	3410.287769					4820.768267		1942.907798	5155.162566	5060.05992	2407.978275	454.5501969			4078.396778																										2706.550331
P_833.0144_3.81			616.1830791	2000.251076	468.0786176	1442.52212	473.1739127	1614.813936	1886.275707	1297.870014		609.9669257		1842.550503		1329.336463	2539.93779	1505.921457	1453.481536		1562.708148	1495.761836	1516.931795			643.7861414			474.1021501	682.8259596				203.0257677													338.2626095		1020.067535
P_835.5003_3.84	3589.613386	4139.058892		3606.970284	390.7941622	2196.274908		2429.475334	2727.235229	2007.6125		601.9788835		3541.705342		1473.116274	3523.311576	3292.819318	1671.900384		1692.452242	2362.714729	2776.52498						437.9009479																				1820.193129
P_107.9796_8.81
P_393.2039_2.41		8173.828673	4865.553834												582.2420818										412.0633383		592.1486429											732.3762661
P_129.9904_7.96
P_676.072_3.93	1787.612447		517.6056314	1519.178361	369.6304974	655.7975433				805.6833828								1337.277015	630.2684645	280.1216532	700.4726934	805.9077097	905.4082305			264.7972099				466.6392715																			780.5310404
P_697.8566_2.94
P_344.8801_3.83	357.8821348	355.5580167				256.2638734		289.3765255	310.4734427					348.3010375		172.7697655	351.2681346	297.9503184	212.3148149		189.4198497	236.5755775																											206.054896
P_401.4914_3.85	714.3201597		100.5404993	670.2901235		471.2749389	139.5393574	500.1226471	515.8691711	393.3423942				602.9722708		352.9036564	538.6187613	587.7929827	322.241		346.7625403	462.3314767	521.599014																										407.7382585
P_197.9033_0.42																				1501.047644					3139.582823		2069.528376								2393.12385													2725.083553
P_697.3614_2.39
P_362.9_9.78
P_523.9575_2.93
P_467.5296_3.85				319.9356989		271.9630909		216.0901793	310.7737319	187.8156493				226.9636613							180.0953064	260.7582241
P_356.1347_5.24
P_467.7373_2.75									297.9822498														416.3871402
P_747.9506_3.79	1625.216743	1522.846936		1252.043271	183.0470559	634.764911		968.077993	1316.976369	616.9289353				1289.084835		675.0015403	1834.603809	1112.147538	681.191576			842.4066716	915.0533927							266.3692237																			547.4888296
P_623.5381_3.91										1339.836083						878.7721406		1507.103455			990.3594374	1329.123636	1580.878625							781.1846925																			1240.340131
P_132.0752_3.85	540.6867931	546.7147319		481.7132492				272.5823393	385.5530268					535.3837392					217.5223742		296.8360981		317.3207705																										295.6643991
P_230.1459_3.88	1082.267137	1054.833254		1026.835831		651.1503233			793.9176228	634.3309653				980.2857402		569.6304238	1031.347191	973.0900423	503.100865			665.1920931	696.7061836							369.9888627																			624.0949445
P_588.345_3.83	2277.505609	2190.713543		2107.13987		1496.917943		1492.047101	1350.074881					1817.401642			1912.288829	1980.925112				1487.73674	1140.132736																										1443.573765
P_638.7336_3.92	2100.963277	2098.998838		2257.235594						1194.545821				1542.557783				1954.519428					1181.609294						547.0563637
P_257.1376_2.67						194.558021			277.0411342					266.4104783	168.3195585		321.6686491		220.9232			328.8512435			191.8326049	250.7736052	236.8754817		198.3256903		462.4388	392.3581751			344.9599587		377.760518			322.5433923					339.0647086
P_788.6108_7.75												526.3638171
P_549.4698_8.05						240.0607921		206.1552304						191.4268565				204.5977894		171.7488606									244.9117598		210.5306382			145.3154536					217.4416272						193.5494794		264.0409115		234.4094657
P_56.5424_3.87	1368.27001			860.8873409														453.2991938																															139.6222278
P_726.6059_4.01			202.1419144	586.5642081						426.8789728								613.6362772			267.7552874
P_797.9797_3.82										2113.435351		887.5359072				2046.756263	6150.547366												496.3612031
P_344.4038_3.89	443.8954702	400.7250911		249.2297831				173.6088436	131.7595604					234.8730314		112.7317177	221.4108629	320.3265309			126.5251811	146.5106597	203.7704346																										173.323109
P_141.1245_9.2
P_162.1377_3.61
P_331.7014_3.84	2843.738643	2810.504228	413.8590551	2533.571317	285.6095389	1517.001409	398.0656961	1562.313358	1658.705908	1365.574301		425.9107313		2174.461568		1061.652361	2219.293334	2157.697195	1023.814142	169.5445984	1199.707956	1493.227588	1664.517727			471.1354061			392.4577872	621.0648123																	303.0792525		1357.243343
P_175.9642_11.44
P_319.3002_7.65
P_548.4682_9.22
P_785.4149_2.51
P_219.1836_1.59
P_660.0584_3.94	1821.428967									1117.156693				1294.003099							502.4129494
P_219.0188_0.92
P_142.1183_11.13
P_504.3598_8.25	1486.9839	2554.755336	1460.063764	2550.033138	1564.575025	2530.101812	1736.732424	2631.47922	1886.711582	2745.991334	1855.91212	2366.024508		2578.89182	1968.974053	2609.180561	1688.042357	2416.214255	2025.492987	2656.686448	1984.834112	1971.045587	2438.5972		2511.20804	1850.26603	2637.009005		2665.022097	2062.776983	2738.395884	2041.537811		2184.101229	2833.437524	2228.4123	2727.019892	2275.827132	2718.616161	2204.826213					2717.368234		2718.697629	2320.107112	2794.846461
P_403.239_8.24	843.8952035	783.0682865	842.3347538	703.1584355	819.0670919	606.6690633	732.9663541	780.1317297	850.5097902		870.6291001	825.8398588		782.1066527	800.153786	730.7713153	701.9163166	716.6534428	844.5045686	816.9560545	707.46655	826.8943953	845.0221182		789.7013192	836.7567775			683.0095211	874.1751619	637.8231816	853.5916217		759.2310608	755.5679906	905.893839	696.9874614	810.1089513	727.7221976	721.2399035					609.0911583		818.4814853	757.763197	760.7049715
P_232.1945_1.86
P_327.0077_4.54					220.780364									155.7032624	232.1164753							363.2532394				382.5138946			233.5022963	258.5343608		235.0638429								220.5704412								146.6317191
P_722.4708_9.58
P_379.7297_3.85	506.5924852	510.4689858	130.4255499	466.9471496		333.903902		333.2765727	397.9364399					461.0997332				499.3842253	293.0815748		296.5266642	375.4183853	371.8642553						110.7276709	151.6543054																			288.3919581
P_650.3894_2.69
P_619.1626_3.8												641.5681628							1254.134769							807.5053953			391.8426567
P_147.1186_3.2
P_388.1256_11.25
P_591.3594_3.86	29071.42225	30991.72294	5718.282236	27172.63768	3761.061124	17610.4785	4524.695028	17630.12235	18154.11629	16168.8222		5885.493518		24054.97078		12158.42923	23216.54456	24746.48451	12017.58419	2338.760145	12769.39777	16047.49474	19923.10223			5738.0657			4877.547594	6288.912485	509.6400746																3768.740582		15138.19085
P_179.1448_3.61
P_268.0814_2.15
P_765.5265_9.25								136.2501424								122.9413756				584.9234826						124.4631595
P_165.9933_7.82	3684.770485		3442.445522	2677.96876	3069.994235		2991.969958	2382.823396	3102.364346		2753.573252			2325.031927	2835.020859		3064.660221		2746.770508		2698.211998		2337.618808			2586.966521			2095.478112					2459.145169		2472.34725	2541.237717			2283.504928					2513.045438
P_496.2858_3.78				960.7103204			701.9414528	577.7592257		426.4346504							1193.527793					1382.810411	1149.903241												523.7679016				283.7368277
P_569.483_7.81
P_846.5139_3.84	10518.34616	10686.16176	1409.991133	9412.340112	1295.095224	5413.996892	1515.511955	5857.026613	6785.404653	4865.494434		1692.871305		8353.10335		3949.430943	9089.755858	8215.15909	4278.67106	514.3044069	4528.367756	5856.796462	6225.409002			1980.760911			1227.58557	2110.088861																	829.5262404		4515.16738
P_153.5854_1.78
P_244.8159_3.88				1188.859971		615.114369		632.7263807	598.6200004	600.9669685				971.2339474			899.4115736	900.3809197	395.7485397			623.2261447	651.944075																										513.2804693
P_709.8261_3.88				3750.781658		1836.182274		1725.3138		1723.733692						1251.703498		3519.689122		577.640983	1449.244242					973.4072322			1060.515037	1225.403283
P_744.8492_3.92			1604.068469		981.5675334	3077.072926	1177.282112	2549.057783						4271.738642		2042.973308	3838.586475	5226.777962	2185.837932	634.4750623		3095.299749												461.9801216	120.3644395												853.8875638		2962.359229
P_272.6541_3.79
P_774.5267_9.82
P_166.0017_7.95
P_771.0647_3.94	5480.62573		1233.199856				663.4345864	2384.485526	2225.319581	3740.553007							3127.206016	5973.024443			1962.014924					452.6021091				1050.546661																			3079.99749
P_282.1786_5.25
P_744.7757_3.56	590.4384545	744.718479		491.1029051				766.610602						717.694386								653.2996894
P_606.8651_2.68																88.43671294			135.3515613	69.36885473									99.82514792	130.4440898	104.8415361
P_802.4836_3.8	14322.68411		2235.808764		1865.925274		2150.712564		9786.472533								12766.88131		6199.603756		6769.421173	7823.916804				2778.502693				2991.295017				765.0933806
P_717.4357_3.75	2166.934382	1989.990467		2043.428299		1716.463313	1348.323954	2208.400306	2558.740975	1585.729668				2410.098443			2451.476969	1934.918497	2045.508647		2301.026076		1800.739795			1596.904142				1600.354101				645.5058896															1612.019725
P_344.5458_3.83	1260.435854	1221.788485	293.2826446	1061.200329	265.9528895	892.3615528	298.2741252	921.4075663	1004.896178	759.9993177		380.1290191		1113.8187		692.3923087	1241.681051	1057.695237	751.7396113	89.84310193	847.8672441	882.5668906	940.8966235			389.3540812			258.2963825	430.3969219																			771.6885212
P_826.0068_3.83	1833.166375	1771.652465	462.2468399	1909.114438	409.9441931	1054.401472	409.7079084	1260.025907	1194.832273	1072.724036		541.9792504		1478.62256		935.6600215	1773.82694	1467.52123	930.7887583		1004.192067	1039.247358	1228.120965			562.9572905			308.3653182	642.3474356																	361.9816102		993.8798448
P_765.9542_3.76				1737.930867
P_815.4938_3.93	3062.400106	2894.403778		2231.684286		1688.310514								1875.353008			1324.797644						1556.167565
P_589.3044_3.59				6097.43849				2160.026366		4646.260267	3538.861635								828.8333576							647.2388652														1150.906298
P_760.9554_2.93
P_654.299_7.11
P_556.8019_2.63
P_759.4617_3.82	2906.704027	3211.009815	333.6367992	2603.156685				2012.341317		1153.039425				2457.826309		1290.619366		2262.730412					1784.836478																										1314.638095
P_621.1663_3.81												1115.542192									2928.200887		4205.809779																										2573.108196
P_606.8358_2.84
P_310.028_2.89
P_827.8397_3.04		1635.274133		567.1909158		410.5179727				398.0096975		1036.472806		418.8748024		653.0020115		995.1135011					666.8922163												364.6958437				427.9123724						541.2899277		199.1304548		556.2260397
P_368.2211_3.85	1630.294721	1543.44248		1312.644028	170.0472218	753.904281	170.7446597	820.7601336	909.2225166	692.9307613		120.9812418		1183.749574		430.7414932	1166.893898	1146.215869	521.3376188		571.0300174	744.4935248	737.315721						156.8549937	236.6698788																			672.572356
P_382.7142_2.53
P_158.9618_9.63	21608.62042	19097.2005			22027.58449		21136.46771					15018.60123		15786.49924					19470.02665		19435.76428		13906.87235		15135.65577	19309.54945	14793.28276		15334.54878					18895.47217	14801.18085	18688.94344	15006.76215	18861.15863	15059.24849	18431.00413							14653.28447	18328.90927	13733.01107
P_179.125_3.85	3845.308955		453.5514192						2376.821123			482.8194234				1559.454942	2022.866978	3517.460469	949.8505761		1646.962937									604.2773006
P_584.3421_3.91		1346.917205		1139.294308										967.2253027			752.698393	1023.986189
P_327.1021_1.63
P_83.0725_11.23
P_776.1804_3.9						822.5393064								1299.833875								1357.217124	1064.617388																										1044.849342
P_761.804_3.82	551.1782663	529.1212402		593.4173591		417.5216552		379.712221	532.6466081					593.4333982			607.4098668	552.4180638	399.7902345				482.5108495
P_393.2977_10.68					2593.811073																	2187.116766					2321.136122			2263.090857								2117.801361
P_817.5294_9.59
P_97.0778_8.44
P_335.4529_3.85	990.4791412	975.5360524	178.915072	911.6655625	180.1661311	618.9940229	265.9249121	715.7963595	728.4947556	609.494941		257.9695409		921.88315		531.3050905	859.439279	801.7658719	465.8520571		518.9850734	687.2182049	689.2245541			286.3786515			205.4252871	316.975565				95.2131134															599.8414992
P_526.3137_6.72	7592.219537	5594.944376	424.8344366			2758.483251				911.3921592		7875.942499		4038.251097		1268.062759	61.50612491	39883.03795	376.9831438		3692.65629		16261.31394						262.1090889	1948.688348	2038.794768	3890.771132		413.1972274	313.9358116	381.0524307				1658.637135					8851.146164				580.9515557
P_344.2125_3.83	2873.142061	2769.815725	663.3818911	2340.085559	547.0238086	1733.728726	686.8519848	1917.425985	2294.340037	1558.767718		745.5366448		2366.381219		1409.598146	2658.972814	2343.590318	1579.468891	261.8857159	1721.840236	1915.16791	1957.100413			841.7242043			623.1223764	937.2412848																	453.5247274		1636.03308
P_683.2324_3.99		733.6454946		927.78774		619.5380378				681.9437047								570.3717935			751.8242426									414.1080299																			608.457969
P_141.1237_0.41
P_113.9766_11.6
P_158.2005_11.33
P_521.2369_2.26
P_218.18_1.6
P_621.8718_3.91			407.9936868							955.4525666		517.5339789																	335.0611454	457.7532235																			875.5417501
P_312.2176_1.99
P_167.0435_8.07
P_760.223_8.89	2049.265811	685.3363857	585.0257759		604.5456284	653.6693894	481.2259005	590.6143053	567.8786846	521.0811414				560.0475193	545.5657866	465.864534	443.665717	493.7312023	591.4317124	519.2951916	510.2466623	595.0923333	604.2976413		504.601356	667.567387	543.8567015		559.9841202	556.0491307	564.4543679	495.4064181		510.2056952	545.2997177	570.8326876	547.6684414	619.7999123	532.0789454	458.7279683					549.7436472		607.8934396	535.2167105
P_494.0811_3.91		312.5263099		330.8942289		187.8805082												262.7764496	111.6608303				180.2747495																										204.2165898
P_721.9013_2.87																							88.66164821
P_357.9693_3.85	228.1415809	225.8811577				131.0095443		143.00927		130.3378255
P_766.5746_8.1
P_188.6025_3.83				467.0242797				640.7969096								391.7934806		439.7916754				412.6640405	451.9268414																								158.2703809		374.8604019
P_508.9458_2.89
P_700.9344_3.76	3077.476128	2543.762761			670.8131226	1601.766306		2470.578077	2870.832605							1874.257644		2322.021169				2063.311661				1136.875998								330.8290255															1387.790316
P_388.3445_7.96
P_408.7424_3.86	402.5199278	473.8777184		425.1085583		173.9916424		233.936761	243.8613253	235.3691191				297.0739135		159.8529701	369.6122071	331.4924234	102.9848558		152.4180836	272.1766416																											185.283914
P_550.6066_7.93
P_222.15_2.21
P_535.1745_3.36	578.5527252	887.4942352	648.0639811			586.8846716	210.5793603	301.3423562	306.1788598	196.8444275						277.6563864	290.676297	560.6767361	259.5895945			353.2916821	740.1545547			228.5896738					200.4503399				478.3061529	136.4867565											163.6775404		330.6087614
P_234.1428_3.85	3643.093761	3525.328091	613.8881334	3324.11185	429.4002302	2029.171965	463.3273774	1984.552084	2124.597422	1955.71519		639.8433279		2842.048967		1438.140097	2765.916822	2979.05562	1476.291414	232.448617	1630.955811	1965.799786	2283.862321			695.9714248			572.6519858	767.0424667																	396.7416906		1997.447693
P_673.8007_3.85							1049.975256			3128.100688						2321.891448
P_80.5555_3.86	1737.062133	1773.215854	221.3648211	1601.942115	120.5003232	872.2862002		902.6589122	1065.508893	843.4886006		247.2284192		1501.653898		656.2412961	1399.201878	1493.251793	622.401333		671.47723	855.2604954	1066.422094			232.8451257			200.911925	282.7584903																			787.0329777
P_591.318_3.06	309373.2861	570590.591	126641.8759	151065.0947		490243.4898	13340.84933	251376.738		96805.80569	46858.50315					68446.42463	29943.52517	520983.3369		77019.77624		28132.10359	1070701.127		29766.21825	30458.18301	585.2802601				38448.08307	4190.694341		1791.078905	70000.80231	3281.445667	674.0325736		15299.34801	18897.61751								20518.82477	27410.26948
P_125.1189_8.73
P_181.1067_2.55				1127.931256
P_606.8578_3.89	1185.322328			942.4857861						435.239451				651.5011119		306.3679639
P_696.432_3.82	1443.331472		845.7931378		583.3217268																					767.7656604				931.742902																	770.1727029
P_491.6287_3.85	684.382083	621.3972287		644.3639883		369.257726		422.2690828	378.3197733	374.3268198				552.2717052		219.2774566	466.4879524	523.5439627	276.3891745		279.9311035	235.2550882	351.089129																										255.4032117
P_704.5765_7.81	5258.070367		6644.003998	4627.143516	763.6380656										1573.086711					4435.331082		2144.11055			2981.649028																							4194.387012
P_567.7748_2.77
P_213.0138_8.57
P_121.084_0.9	59481.56717		19031.96529		2154.00735							5726.552084				4018.123922									499.8530045	3128.729831			4849.756662							9090.079367	599.1695767			22453.02614					18102.27356		3486.852634
P_699.5952_10.03	3123.168047																								1436.903211
P_736.9492_3.81		11289.30773		10924.42451	1072.251884	5317.79377	1170.122077	6241.766988	6944.531198			1343.794217		8998.541743		4356.97626	9309.574396	9040.615316	4084.566474	310.5208406	4875.259287	5694.677736	6788.400548			1803.525388				1517.381953				444.7038538													792.8678149
P_721.4659_9.59
P_478.5365_3.85	365.611346			384.1386872		231.3577004			293.7498206							169.0204986	419.9895726						219.3505769							128.0470961																			233.4483206
P_614.1821_9.07	187.9876086			318.9523956			150.779095									165.609075	151.5901932			248.3661367		181.9522661			162.0625929				152.3234602	153.3010496						154.8571999											150.8317419		158.6501025
P_214.1473_1.34
P_174.1579_1.44
P_304.1585_11.16
P_463.524_3.86	1258.675756	1307.789714		1118.292002		611.2579029		552.3676449	699.9757207	572.7044758		170.2021419		947.8226832		414.507151	897.5222907	910.52137	366.1838957		424.3636935	600.5825814	708.9436995							178.3363908																			534.4630028
P_439.118_11.21
P_269.2089_5.7																			169.8827366		210.3851804						172.088033					215.1475716					195.0042265	194.2424621											152.995706
P_743.8642_3.01
P_521.1585_3.07	763.8441006	1004.610192	487.6157146	479.0455761		1176.282561		836.3105579		524.9041359	339.0401037			437.0151676		397.4725112	231.7941721	1061.183863	209.3754982	360.3915798		186.1936896	957.8427612												440.3092321
P_487.7664_2.65
P_680.4424_9.58
P_368.7235_3.83	591.685374	567.8854565		585.2223457		367.7084102		276.1922459	465.6614584	338.9137497		148.152241		529.5881599		310.4013251	542.6014304	482.7774527	354.2719191		259.4255856	421.6012177	438.861919			178.6098273			134.1417553	227.6598255																			380.8914289
P_379.4784_3.85	769.9131317	781.2180067		731.8874519	147.4134654	513.0575629	191.6295006	576.8438466	592.8148304	512.3247636				681.091778			702.1817888	706.6735919	458.342759			497.1388817	592.80572			226.8078486			145.2754359	228.4951108																			521.9744833
P_505.3351_3.84
P_161.1341_3.61
P_286.2395_3.1
P_194.1555_3.3
P_766.4688_9.4
P_306.8968_7.77
P_158.1922_2.88
P_338.1639_5.25
P_769.4623_3.81	8419.437434	7977.267697	710.8783397	6306.565556	763.2576414	3131.425368	912.8547021	4031.434249	5830.931405	2699.993102		1037.627119		6432.43752		2569.206376	7805.643155	4980.938879	2871.443494	238.4726905	3184.563913	3450.341648	3990.244501			1312.863226			583.1917407	1316.094271																	622.0801185		2432.363581
P_490.763_2.52
P_456.1054_11.35
P_540.8258_2.56
P_496.543_3.85	1512.295635	1513.033905		1216.886044		718.1993935	115.8200333	677.5829912	769.0453699	649.4708511				1057.854089		407.590063	1052.889845	1101.6049	439.4254528		491.4702765	654.1999967	876.869602						188.0639554	217.9182973																			599.9355276
P_146.9921_8.55
P_259.1534_2.15	300.2383117					121.1957784										121.5022215						367.1588013													132.094125		142.3080002										126.3256948
P_678.4778_6.14		293.2061618						232.6174026		231.395111		1069.283097				261.993886				238.933505			275.8625261				228.3654354		321.148196								230.5537146								276.0803969		265.7060223
P_684.166_10.06
P_758.2042_3.79	2171.826871	2299.625172				869.5182044		1403.912009	1740.97206	693.7608739								1515.669894			998.6898587		1179.717461							419.0952113
P_400.6394_3.88	283.2596398								156.2749878								177.9601465				107.1239708		202.6687838																										165.6460046
P_340.2118_3.84	693.4204726	738.5059506		637.3372834		357.6486669		433.7156723	467.0100532	378.6337194				523.4901008		290.0927709		506.4064423	332.8895885		345.6306221	386.883634	405.7744178						114.7641568	176.9556181																			368.5754578
P_100.5205_7.94
P_99.5111_7.84			5327.044489		5060.141138	3527.140641	5034.018882				4624.172921	3203.679939			4718.655908	3289.984729			4334.890914	3226.153799	4394.28988				3549.653673	4378.279713	3453.658164		3383.981058	4076.700217	3477.832414	4489.199201		4095.248326		4187.292584	3539.170144	3749.145636	3765.49405	4229.46231							3113.320481	4815.452752
P_573.3419_3.84	17575.78135	17688.79144	2609.418167	15758.9594	2062.433723	8543.813038	2427.265809	9258.213903	9662.092662	7911.824731		2858.697051		13129.56422		5986.941305	13067.08237	13408.66011	6315.611872	1324.837972	6798.656476	8489.801304	10002.25494			2932.007871			2448.827527	3464.604457				1241.773951													1972.639352		7618.974942
P_329.8703_3.83	1408.383756	1333.753329	363.1786764	1320.784764	256.7834726	935.1494769	369.9850523	1056.775774	1193.360336	858.7251248		389.5538491		1300.544271		826.4012616	1414.270321	1199.997529	788.0927553	187.6495371	925.0036493	1056.054148	1060.666829			417.8568507			342.1179941	518.0276728						57.58313756											274.2232238		956.4405505
P_685.1669_10.07
P_412.276_7.98																		339.3854623
P_833.3044_3.97								321.7739143	382.7085891					482.7283994			373.9361756		257.0227022
P_738.9021_2.98
P_564.7872_2.76
P_124.0794_3.85	41109.39959	43785.53747	8109.966582	39438.41258	5538.700241	25377.23374	7011.890791	26327.5604	26954.54237	22806.84661		8577.731056		36207.29616		18442.45052	34901.09765	37141.11131	17908.17754	3045.950728	19100.59548	24009.67963	30028.23872			8273.129027			6905.840737	9444.141895				2594.320889													5186.557721		22165.66064
P_819.8397_3.87										419.6190397				450.8916311			632.3924477		351.9454066			370.5895389	513.3377024			165.7889654																							351.0465215
P_102.1281_0.51																																																35510.67157
P_824.0941_3.97	2175.027937	2251.860449	358.9219316	1981.187278	173.332507					1338.855727				1311.952305			822.5984403				476.9895296	1058.483146	1123.209292						330.838377	199.0042779
P_520.436_8.09	1918.355504	1888.507872	1911.776592	1997.312416	1938.750503	2045.807583	1939.625403	1983.956284	1940.626079	2027.053168	1949.912339	1772.946836		1959.784957	1997.522048	2087.895471	1985.37417	2066.945113	1880.627427	2063.487144	1903.816859	1897.293222	2010.878312		2015.229722	1920.445689	2021.156186		2099.317777	1857.449587	2146.166687	1787.697662		1928.159122	2108.01409	1819.09302	2143.580458	2016.87335	2066.220802	1940.901667					2056.661017		2062.088989	1971.688077	2124.822701
P_313.3666_6.09		257.2918591										464.5147589
P_101.0719_5.31
P_697.3241_2.54
P_780.46_2.52
P_495.3055_2.53							133.7862647							132.7711721						135.0003808									174.6558391	183.6192368	145.2529263				138.3118894	205.6152012
P_583.8419_3.97		1385.54779		1953.697619													827.8873118
P_476.4789_3.9	301.1228127	308.2678701		276.6290172		180.0783939												213.8708369																															137.783172
P_136.0746_1.62
P_428.759_3.87	1139.109606	1254.12987		948.2399761		583.9056588			544.7902046	558.354607				838.0056173		286.1605375	755.8380144	785.2734174			380.3699525	503.6307391	582.8079151						136.7450841																				430.0238946
P_267.584_3.36	827.1975447	851.8698645	488.3506795	113.3755525		720.8549575	209.3473539	320.0902974	338.21926		151.0692737	304.4598163		327.9879438		245.4920403	233.2961684	736.6351515	255.4920385	133.5394381			967.2313353			298.7633942					202.9003609	141.1900079			476.8776787	93.91941245											188.6174575
P_157.0868_3.84	1873.272938	1931.948176		1795.217432		1034.082126	278.7592092	1090.099664	1202.137085	943.7652562				1559.345761		805.1090463	1563.92846	1673.1369	693.2499886		813.8101488	972.0345329	1243.666026			421.7337362			336.2905653	360.6395447																	232.934471		1018.2312
P_238.1084_2.09															1736.54387
P_735.4806_9.58
P_353.5444_3.84	2314.47949	2293.776991	349.8089413	2011.050656		1186.357669	353.3210685	1291.245007	1381.787212	1165.94072		351.7344176		1840.453445		904.279441	1858.351406	1680.109296	886.2230069		926.8095985	1145.056208	1434.626852			400.2839773			273.6068464	477.6881352				85.44434129													176.0161522		1069.053474
P_582.3463_3.87	9128.735107	10014.25802	1548.845548	9093.657212		5200.950623		5804.730465		5200.652133		1134.636998		7628.02749		3466.442373	7316.462959	6522.216814		614.7052525	3671.905431	4556.54203	5741.678456						1202.222737	1638.654294	201.1785797																956.1783835		4376.528938
P_568.5361_3.73	1163.720355	1221.499192		1128.154042				1128.806658									1366.506506				1010.775727	1053.277949												471.7141498
P_692.565_7.71
P_338.534_3.84	5661.901568	5687.662584	901.4397929	5016.478551		2921.709954	841.1572247	3290.76302	3357.969768	2682.117497		1015.388093		4253.913726		2104.285471	4383.219915	4387.454564	2162.08027	386.7748821	2400.276738	2977.130184	3392.980537			1001.553228			830.2401793	1172.427165				302.6115661													607.3517049		2687.314942
P_407.1889_1.99
P_327.0782_5.49			539.97896	671.8838456	526.2496708		560.4961495	598.9846389	540.8400139			820.4218974		623.2683945	536.5684224	563.5567363	586.2138696		529.9614023	610.0331201	567.1153382	515.8222975	763.2395451		638.2245579	533.3725836	623.3593263		599.8588189			544.9972388		529.8289718	574.140018	491.4534682	654.3277696	562.4944648	721.4240095								684.9938533	571.7330034
P_467.8745_3.91	324.6591859	285.0817265		277.224012		168.1262557				141.9374659				166.4986224			138.4505431	242.1799251																															119.5015315
P_305.1729_10.93
P_102.044_5.16
P_350.9869_4.54			331.196862		726.8155311				657.3654696		986.0935157			622.0347259			925.6646758		671.6737442		824.7416545	1013.054214	259.5038422		224.4936553		299.018782		663.467776	732.0184859	459.9126361	679.0568569		142.4193816	227.7637108			789.9121798	239.2496346	629.2706718
P_335.2118_3.79									462.9020104			211.9821746		376.6832013		381.2747783										405.3970807				344.6578865																			371.9827812
P_496.7918_3.85	772.9844103	746.9143257		611.6936127		323.6038775		359.7142939	415.8557094	298.5448865				559.0889635		238.585678	552.2342154	530.5999501	243.2273202			362.4231461	396.7633632			109.2910007																							262.1009767
P_136.1149_8.51
P_416.2572_3.85	3458.926382	3736.14367	664.2008126	3360.560956		1965.989914	493.2683805	2188.297971	2089.932557	1886.551731				2954.846815		1441.311581	2601.189502	2805.300035	1423.324248	231.7090248	1455.477187	1797.445822	2477.329492			681.5643886			514.8322056	729.7349734																	458.4022239		1769.351452
P_622.3404_2.71	1487.316281		762.4668642											362.6867469																297.1105583							120.1660166
P_763.55_9.29			267.1019591																										237.1709129
P_532.3123_2.59
P_654.3058_2.47
P_346.4589_3.85	1049.510567	936.9917948	214.9803461	914.280213	130.2691374	612.1437676	208.6639115	735.2591315	713.0854494	647.2104403		246.2356524		904.1855358		538.4587321	951.3076077	896.9135943	539.7724633	117.385188	563.3836087	650.3358988	779.394742			270.4709811			219.8588141	302.5152773																	135.3477737		669.077254
P_317.1842_2.94	3552.769528		2518.885517				1762.290561		1052.039389			1175.76069										1636.046928	14639.11235						1476.108715	4297.163977										1520.724382
P_535.4494_10.92
P_501.7431_2.65
P_705.4277_3.85	6773.992807	5921.795328	1170.438951	5776.208907	1031.047481	3059.602914		3837.061888	4149.902601	3540.337311		1330.050766		5250.443554		2849.427425	5311.937576	5345.823425	3147.822077		3128.303926	4127.235972	2951.381039			1606.200696				1576.593352																	946.6388771		3363.500304
P_779.4798_9.82
P_687.8605_3.01								495.2046892	393.2948297			399.7009012		356.7377975							260.6237422		1046.79747						171.6127649						242.3997993										299.8161404
P_114.0931_1.38
P_169.1546_11.02
P_210.113_3.81	1755.330883			2103.195393		2030.853883	1068.194019	2631.28406	2638.034729	1902.511564		1230.749852		2479.32005		1846.66439		2112.4734		630.6587439	2301.90601	2091.525989	1865.524061			1391.184704			1006.481958	1318.521937	156.0580514																939.0544136		1836.887167
P_712.0984_3.85	4210.141925			3246.770401		1747.051257		1932.219526	2080.848915					2691.307789		1236.587821	2689.398503	2694.880199	1283.679333		1283.895944		1890.2437
P_281.174_11.06
P_455.3488_2.28																											9254.009905
P_564.2825_2.62
P_197.9038_0.61
P_256.4944_3.83	723.1923917	728.8512568	231.1277976	653.6438721	178.1509519	561.0716824	186.7142859	627.2667331	719.4217348	514.332462		263.6223092		714.4785954		449.0895142	792.5235405	649.1709465	495.8284951		551.3475866	565.2349145	625.6021732						195.491228	300.3430003				67.05256308													125.1875635		536.9953407
P_171.1583_11.26
P_588.4473_8.3					316.9831559	328.8342655				242.7143407						303.7960623									287.7879621				293.015107		230.097244					283.2494279		348.1957717							242.4879598			341.471849	298.6127132
P_697.8954_2.81
P_832.1937_10.32
P_259.1567_3.86	1550.499758	1547.40943		1367.873856	88.92300679	604.1719727		615.3361371	658.1001069	665.8192446				1015.576416		377.369161	874.411861	1206.827028	448.2133766		451.9203582	709.9488823	766.9266864						146.4130049																				628.2688527
P_734.5286_9.09			292.6780692						204.7791234		262.1308627				274.2788635			151.3963199	271.2795532		262.7138089	230.0772487				229.2579129						278.371514		196.9498993			190.4130149			240.3797355					213.6102541			221.252115
P_642.8806_3.93																					593.1636463	835.1259638	933.358533						475.6657722
P_397.4837_3.85	1046.850642	1191.848337				551.3560489		607.7821983		386.2891024		161.5775385				344.0728776	837.3204362	785.952384			429.500061	564.0340526	717.1565348																										501.9107334
P_670.4092_3.9	13786.72138			12015.66206					8615.276566								11550.7987	10229.14101				7141.401211				1921.386422
P_565.283_2.19
P_441.7651_3.84	3788.614342	3845.319456	622.3072093	3513.55071	496.3866649	1947.185236	534.0197267	2028.775957	2170.820352	1781.169771		640.0832906		2876.237787		1356.387131	2994.360022	2822.001178	1335.071627		1579.529667	1900.386403	2240.52902			584.1995316			501.1406959	700.3396218				176.98307													305.7678308		1757.395276
P_512.4151_6.08
P_160.1349_0.67			8588.730915
P_118.1343_11.33
P_686.1648_10.07
P_262.1343_1.51	483.8204748				349.0965271												388.2869225		385.4322115		459.9508961				179.6894363	327.394755										310.0647773		346.5726907
P_459.074_3.91	420.6205629	378.7264814		387.8340513		179.9775982			130.8791219					315.8696001				357.4339007
P_368.7131_2.5
P_228.4614_3.82		299.8075251				261.8840952		274.5872593		250.6262437		124.4832848		293.0578047			276.5664479	284.7021831	156.0734889			256.1877589	238.3915533						85.32774189																				225.8772005
P_468.7367_2.61
P_327.2005_1.84					1135.215072				1216.851104			573.4904195							1830.399701		1237.928047	1177.958366								1041.559387				1160.949344		960.5173608		936.6983515
P_468.2336_2.62
P_364.2152_3.86	1713.531246	1631.972076	167.3975073	1454.966625		774.2710156		812.9809476	853.3664691	789.4638728				1182.12189		470.7586509	1151.94599	1162.914807	574.207342		558.3864851	778.3378477	827.1115986			253.1289034			148.9520747	272.7825525																	124.067274		670.0272875
P_90.9895_9.01
P_213.1456_3.51							267.0839568								473.0566729	193.271816			233.5386785							270.235359	424.9685886					354.2610127			287.5898338	360.4600428	400.8163729			290.9599297							301.4029923	460.0492095
P_685.8997_2.83
P_829.1717_3.87	4849.493664	4622.586512		4384.406476	353.9445045	1741.151013		2113.082035	2088.766796	2056.223845		479.8002494		3550.824732		1209.056777	3132.631184	3369.661345	1294.286815	196.8556696	1484.577094	2094.663533	2558.690205						450.2812698	692.0329655																	272.5575958		1891.28556
P_349.1833_11.15
P_780.4143_2.66
P_576.3142_2.8
P_737.5441_9.08	636.8035476	590.4466177	518.6094587	602.4031875	535.1497606	593.3924547	417.1639927	567.3839545	482.9032482	598.5824502	502.9149425	549.1787675		604.0444234	521.691094	724.6541625	547.2915379	568.4146554	512.2520278	492.7926641	488.4147736	582.5694695	490.0808542		589.208392	487.7111642	523.5201504		621.6933067	434.7687097	610.6626225	556.5379636		491.7408921	553.021295	490.5860427	570.4715831	548.078996	538.7045488	546.1474489							533.215895	595.3527481	571.5284028
P_523.5806_7.79
P_139.9998_7.95
P_748.4361_3.81						852.5562921		1177.240613	794.0587815					1076.221697			1749.259769				536.6113312	521.0521047
P_449.3607_8.89		426.2717212				389.5019492	560.1881547		592.4026788		517.0464805	472.4442377		507.0970629	561.8363748	495.5095251	505.5691693		454.7433295		454.9405021	553.6452014	495.7262723		408.2595999	590.9611758	467.9717739				520.1867898	602.0421247		558.8187468	427.4520636	529.3490446	503.611814	529.1301142	512.128672	544.1234186					520.2600854		663.8253163	525.6788517	451.3116796
P_415.0472_3.89	419.9799714	484.2118484		385.0327939		172.6099833		164.665039		224.5353058				208.4411769			206.3373088	377.2615002					229.7152163																										136.6343588
P_85.0768_10.91
P_797.0826_3.95						879.9147731										300.2903772		1569.386091				927.9011336							331.1388276	262.3876466																			867.6084581
P_284.1641_3.38							1282.661632	1011.06312						1286.286638		1290.082673										1105.912567						2037.053017															1219.468874
P_760.1785_11.28
P_166.086_0.91	58334.38478	6525.146148	16694.51578					9857.140095	15395.61543	3292.732289	11228.73077					2196.381349	6823.378601	6785.967108			9494.199528	7632.764285							3242.505609	9207.043048		2227.141141		1655.674471	5989.64393				3501.914813	19591.81032					12946.00993
P_686.203_8.89	725.4190011	1325.343204	801.9102472	882.778475	806.2007868	791.6664751	761.9375673	717.7417408	734.8453075	805.7183028	772.4202744	651.228081		722.3405717	716.445478	752.3899709	794.5912108	735.1050488	792.2757651	888.7652254	750.7030991	772.0424283	634.90918		735.1861755	706.7564945	751.0467452		751.0190485	752.8527621	724.6672932	725.8222574		800.060659	773.1647549	756.4137943	772.6698892	751.1945796	809.8798191	807.6762915					758.4280675		792.1369786	709.2536683	682.6462339
P_764.5672_8.1				367.8000596
P_443.1948_5.17
P_393.7045_2.55
P_542.5677_7.37
P_515.8146_3.85				391.759883										460.980781		226.3303038	449.0821963	360.4245298	247.8699821			227.9295214	375.1077493																										304.8360978
P_726.8331_3.9	17013.09909	15300.94626														2868.38052						5464.565959
P_761.8537_3.93	5424.917919	5217.065103								2229.382882				2835.740908		1029.685139			1072.034826		1272.580752		2131.224359																										1839.282912
P_737.4496_3.84	4851.982861	4834.612284	1029.89208	3204.326926	834.5911244	2532.761506	896.4895361	2893.091961	3384.048841	2344.451529		1109.2027		3660.080601		2214.604266	4062.44483	3261.827917	2186.913612	443.6806608	2230.43574	2588.839899	2844.172804			1143.36741			900.4649482	1228.91308																	603.7419484		2201.682716
P_520.3065_9.98
P_659.2863_7.0
P_699.6699_3.74	2517.92572	2618.037277				850.7534706			1899.748442					2062.267945			2855.715242				1034.080524	994.7583672	834.4350475			481.7724445																							631.2028
P_689.8644_3.05		942.9367707				244.0021869				230.1573992		644.0415407		255.165907		442.5839447		618.4478842											158.0749903						199.3935118				243.0213064						302.9942289				340.2027456
P_727.2359_3.9		10471.67154		7471.75495	1064.076396			3254.552665		3715.895938								7787.2011								1166.98969			1475.430579					489.1323863															3167.335472
P_74.0602_8.73
P_719.8676_2.97
P_805.8342_3.86	421.856134	478.2047795		495.2721073		351.8559325			454.4297171							282.282195	485.3363651	403.241076				436.9863023
P_364.562_3.8				358.8494122			239.7731592		583.5789588	342.9849207						402.1107063			473.4022282							394.5446923								143.3159315													228.6753899		423.8858042
P_158.962_4.23	12568.75432			11528.83936		11912.04527		13415.27916	15835.62792	6596.317928							15445.07172		17395.48976			8746.799291
P_307.5109_3.79					227.3863011		229.9646276			378.9370879		229.890972														337.4137189																					179.4201113		434.6679571
P_617.8707_3.87	2950.495467	3006.428626		2529.721822		1144.059641	500.7137774	998.8551355	1239.540387	1126.674974				1711.883941		804.5606919	1962.54588	1944.345333			976.5276244	1201.508572	1467.739431						389.3224974	504.8006841																	433.3705041		945.3555597
P_604.3253_2.41
P_521.2841_10.03
P_673.4069_3.7			436.8663461	1678.22235	561.9051524	1074.589239			1741.350127													1800.50296																									449.2390142		902.1981742
P_677.829_2.93
P_790.4804_3.81	1029.508032									601.183185				827.1124607			1217.004111																																771.025545
P_428.2489_1.91
P_766.613_8.01
P_243.6497_3.84	19970.30008	20241.04481	2436.079612	13165.89678	1890.936352	7867.67759	2209.674587	8185.877507	8864.566969	7180.036354		2635.569457		11425.8716		5750.874406	12207.3493	11471.02332	5709.241651	1012.584526	6570.558513	7839.808363	8996.149927			2916.041795			2258.126588	3339.231503	175.1937936			909.7532976		282.6397866											1785.508983		7170.965137
P_522.6003_10.05
P_727.6429_3.9												503.6704171										973.4357208				430.3864831
P_411.2666_8.05				140.3014264
P_704.5899_3.99	400.5771126			418.7603597		373.2955377			269.3348839	422.8597845							270.8482371	332.3212141					381.7424833						241.7710762
P_672.9037_2.83
P_609.3101_2.84
P_588.4199_8.31
P_732.1528_3.88	334.6816889			3991.666039					1424.382978					2703.003795				3196.06791			1201.837372	1188.925399	1889.35289																										1451.1159
P_238.1679_3.86		875.7477027	350.6593352	721.6525089		728.3629383	316.5380318	764.2745309	929.9121556	701.6571017		279.5032492		862.9438949		644.3316329	909.3106715		687.2852244		714.4302278	826.6672625	720.9145648			420.2513808			360.5771313	461.240972				119.6589191													142.5731703		679.7088241
P_404.2421_8.22			153.6197436															163.8777004			162.7102017											125.2833194		130.1401924													146.4901735
P_398.2459_3.84	2874.567127	2998.418395	403.6909551	2644.451638	298.9141697	1553.856839	389.7035101	1631.501829	1761.830392	1470.526556				2355.471242		1166.645804	2338.302264	2447.358585	1121.082641		1285.708537	1564.885295	1991.952043			435.7166735			353.8025394	651.732938				95.79776268															1421.594395
P_442.2708_3.84	3062.407426	3226.118976	393.9901065	2769.66655	358.4109185	1585.530806	303.554547	1654.174312	1690.371734	1510.360366		382.3210495		2440.587968		1109.575502	2439.323144	2307.486926	1104.654409		1155.806493	1543.833006	1777.417335			404.8965349			359.6440367	588.0011321																			1383.325631
P_301.1542_4.28	2873.356804								970.6911173
P_810.5533_6.12					93.51310922		96.96222967		123.9259099	82.41967321				93.30783784
P_791.4771_3.82	5064.959717	4530.687533	566.4180619	4415.964817		2552.884889		3124.868145	3823.621258	2087.68217				4337.711591		1926.523687	5033.060086		2046.365987	215.6645199	2437.045687	2495.604026	3106.571179						469.1760623	827.1707191																			2115.065712
P_178.1227_9.49									413.1028433													455.0784397									589.4106139			472.8714926													499.4471877
P_98.9843_0.41		3977.49662		2642.015612						2614.698958				6014.698787		6278.915474				4691.276766					14234.32441		7561.494843								7826.047066		4458.626193											14261.3705
P_487.7835_2.51
P_455.2622_2.14																184.7839106				300.8939209					206.6983712	217.8376494					199.6648213					220.8694769	180.4537563		151.3150496
P_176.1173_1.94
P_741.3889_2.48
P_460.2825_3.86	3808.613494	4128.082662	604.8165339	3571.52969	482.662641	2275.368951	544.9781723	2371.820693	2357.585382	2015.068589		659.702669		3299.110254		1680.36485	3106.320586	3195.127114	1455.742853		1676.349416	2019.590002	2540.250526						653.2180245	790.7793691																	454.6603471		2032.762513
P_313.1366_2.29
P_590.3295_2.81			465.0939191			806.5394426								354.4133453				1180.236829																	209.6801274
P_139.1341_8.68
P_397.7392_3.84	3297.04991	3375.183507	521.7696428	2940.693245	400.8725764	1753.545757	467.9395489	1840.61822	1823.661236	1610.713958		495.4118202		2429.735245		1225.368577	2572.959394	2500.291943	1294.075334		1304.950367	1640.944891	1941.197691			534.446195			410.0029167	615.0233671				145.2247214													288.8611446		1427.983211
P_620.3518_3.72	52547.05641	51153.30541	53486.33638			17323.83517	41125.30933	1985.609338	25815.03207		13208.308	6348.547847		7638.707527	142.4673544	4231.199275	13483.22668	18774.04035	23445.75089			45350.96822	81419.83415			38155.25475					9963.063727	74709.67111		10251.17778	30196.22045	34628.76557			14815.23047	2628.739326					2991.940209		9593.51198	117.2652019	3752.296408
P_88.1237_0.66
P_237.1671_3.61
P_112.0596_5.3
P_418.3711_8.08
P_715.4362_3.81						1467.612305			2027.733365							1262.974801			1187.000183				1659.116829																										1180.919303
P_158.9666_0.01
P_589.8267_2.68
P_206.4582_3.86	918.0421217	912.8082796		874.594329		420.319537		531.502183	547.6429427	436.1746008				781.9328875		417.0904805	804.0465738	777.9548267	290.8586152		401.5072647	528.5947234	620.1409884						142.7118299																				413.4927415
P_716.8889_2.98
P_204.086_3.72						334.4781744				177.7423649				619.6066258		203.7233717																																	155.3896872
P_501.278_2.53
P_736.2414_3.91	6794.108011		1183.617389			2418.710466	919.3405142	1046.341604	1934.392161					2923.685203			2626.405716	4016.257425			1685.597258	2199.103736	2484.242151						1096.180871
P_168.0731_1.47
P_287.4226_3.85	820.8448855	747.4327413		707.9987969		388.8289073	98.49166407	393.4531802	452.1276479	412.3075653				505.9025392			545.6765812		232.8742017		245.6534957	359.3953509	451.0998738			96.4153786				123.8329511																	59.78864081		296.1939133
P_274.1723_2.45					253.250935																665.2321369	388.6819652					194.3457519		109.0803112					241.977202		221.1009021												310.257768
P_245.1872_1.24
P_103.0398_2.74
P_453.1665_4.85								335.5473482												366.4740058										185.6975813					221.9065982												330.3721369
P_604.3258_3.98		5527.790064	2509.890128							395.1495726	3345.414758	3167.104334														1039.747226													405.4206473	524.2905462
P_675.3794_2.43
P_139.1339_11.35
P_849.1882_3.88	418.4138449	309.3240079		319.0044582														298.2910799					344.7261379
P_820.7449_3.84				5473.805307		2205.362227															1868.29215	2196.937623	2860.497354
P_606.61_3.86	1933.360577			1699.683622										1199.798636			1184.326584				461.2928535	714.6074512
P_98.5226_11.56
P_449.7746_3.85		454.2399737	202.8300263	432.7073539		306.9272984		355.7225046											335.5954782																												146.3109727		393.9661704
P_672.8673_2.92
P_612.3438_2.76										1153.977439																											66.8017988												449.4165915
P_747.4446_3.81	5319.995085	5361.536292	738.8846336	4674.62978	598.8358196	2545.564	948.2111432	3830.933043	4463.223526	1992.851792		1098.910686		4828.934997		2722.533242	5321.414063	3757.927795	2674.540108	330.9193485	2707.954577	3078.681588	3336.478067			1235.461018			774.3432644	1273.284971																	552.1063454		2403.438535
P_653.0587_3.92	5689.694888	5889.951515	1241.924462	5168.219808	840.2475874	2957.259026				2908.227793		1008.380834		4012.912907		2020.945266	3828.272098	4475.376149		666.4584362		2697.590208	3150.519628						1122.306994	1219.690497				354.171283													788.7913576		2497.251553
P_718.9033_2.86
P_462.2728_3.85	1075.967194	1158.532461		1039.783191		615.0339698		706.8801307	671.6910365	578.977099				913.0834768		439.0318594	864.4351567	854.6481141	415.4619751		395.2646071	588.7773383	712.0444594							212.3735356																			536.5675009
P_651.1867_3.82			949.7781769					2839.188349	3085.846148							2081.243481					2480.320242					1036.592442			676.2496436																		568.303634
P_594.3333_3.07	12156.99126	94018.83026		144876.444	649.9251846	22662.03558	1301.393563			46341.82133	39526.22603					15409.25167																					666.5336155		935.1187519										22590.76983
P_476.2508_2.12
P_116.0704_1.52		10952.80418		2141.522686						1035.642659	7380.808394						1381.967305				6538.186306		1295.716159		306.1792462	1281.768509														3080.220875
P_617.3332_4.49	11442.29469	14433.72236	8824.938352	1764.100988		3378.837076	3233.602209		2844.750633	1118.306995	6554.481367	6949.185609		1015.418079		1299.312628	2729.830956		3923.912532		353.9304485	4967.918967				4698.333453				515.8981736		5145.913296		1433.480844	2092.794325				969.9360093	369.7341786							737.6781013		913.6311027
P_90.978_10.34	2179.66667	2079.098771	2317.986463	2440.98167	2367.551021	2142.863195	2361.551448			2328.322073	2319.07074	2125.413401		2155.387209	2375.564058	2095.107919	2424.736185	2038.598727	2487.850823	2225.421799	2170.712555	2493.428639	2120.416779		2222.99851	2510.598444	2315.553589		2165.329445	2298.433898	2172.985181	2384.048777		2274.467328	2287.796748	2547.012653	2117.538874	2332.07773	2157.434212	2309.547811					2177.560434		2377.767271	2427.97298	2174.18838
P_492.2786_3.82
P_703.9239_3.76																	1480.940214		589.563343		742.4616294		473.3997911			348.3287921
P_360.7013_2.49
P_505.9699_3.85	1545.675705	1673.613133	274.1833341	1428.437328	228.5319929	1025.202563	234.7461783	988.4694372	975.6195915	937.222493		253.6057969		1305.463894		673.6151031	1261.988185	1186.62295	724.6747136		698.1002373	824.7667696	916.8896736			285.4679419			243.1807626	300.2068752																	139.7657987		728.7790856
P_581.2567_2.19
P_88.0765_0.82
P_271.1911_4.03				151.4926197																		310.3975286												47.557399											445.1885904
P_199.4778_3.86		383.996908		420.9142785		175.5099393			199.1031985	190.3839877				349.1984875			293.0546702		145.2628979			239.7679839	187.2439177																										173.7216508
P_762.2215_8.62
P_89.5061_7.88		3036.482779		2884.835408		2423.244661
P_185.0137_5.2
P_802.9895_3.83	9758.162057	10027.86863	1468.534033	8889.89195	1146.926851	5308.208732	1340.010954	5452.839316	6418.673107	4843.581289		1712.861589		8244.000058		3608.860458	8915.628033	7766.95055	4079.290278	514.5459791	4293.172385	5204.123966	6262.584164			1758.8415			1370.672852	2019.469328				373.365237													1010.052905		3981.458708
P_158.1636_1.3
P_531.8095_2.58
P_173.175_0.98
P_122.5795_3.85	357.7537549	393.3656597		366.3147729		237.8291477		190.1707883	255.8261313	256.7791279		80.45130633		356.2623674			307.879954						249.2385514																										174.056052
P_553.7981_2.77
P_518.8057_3.86	913.5806886	967.715093		824.9845979		457.9168799		526.6402965		439.2601699				659.3628435		291.6803021	654.7998518	666.6392372				437.5891914	538.3729052																										377.2496985
P_232.1257_3.81	1856.178063	2153.704863	996.7202753	2015.905522		1891.93814		2701.399504	2478.335836			1179.359203		2459.740395		1815.784413	2536.187283	2209.377742		615.820565	2302.771242	2046.336641	2126.121723			1692.464392			1018.398706	1217.074533																	933.6147415		1962.013103
P_797.8838_3.95								964.7978746												239.8140364			1296.127733						508.8527098	434.3192242
P_301.8371_3.82	1369.434142	1523.116206	497.0447114	1440.231624	394.9147354	1151.41269	464.1331464	1401.591954	1377.487836	1117.888699		620.36916		1516.204707		1027.427563	1573.59219	1420.426151	966.3924853	260.4061973	1099.771979	1200.97957	1283.358827			661.1905293			504.4180172	632.628128																	400.4865829		1233.419718
P_779.8662_3.94		6302.622811	1017.214596		473.417003		491.2706483	1987.547248	1881.36646			657.3476617					2624.334088	4963.406721	1305.069471	308.0848376		2642.616447				330.292441				761.7011047
P_607.3114_2.86	2427.311785	5934.566795				5664.964133		2201.540182		1377.512724						480.2286027			186.3728063	859.337245			10815.1001		415.1189932						508.183604																367.3831806	448.5732073
P_692.4058_2.39
P_383.9883_3.84									298.5859158							189.1722015			207.4259889			188.5258064				103.7689665				131.5377379																			213.4409379
P_564.6158_8.12
P_540.3146_3.84	1261.538624								588.3695118	489.8708852				866.4587569			705.8471465	886.7669507																															451.603361
P_736.4468_3.84	20331.06069	19388.19292	3083.604797	17674.26375	2467.366751	9111.867143	2711.89562	10740.1507	11621.17626	8200.881929		3353.148909		14212.23365		7348.394036	15011.22779	14785.36986	7250.814582	1111.9308	7909.920822	9216.778132	10632.71874			3450.714057			2628.192207	3824.357558				959.0049992	167.6645261												1936.441494		7714.104541
P_149.0232_2.87								384.2522145			276.4439344										345.2945146																								341.1155976			345.0094613
P_787.5109_9.58
P_606.3663_2.61							210.8678593									173.6109627			292.2727553	194.0170835	469.7058889	187.5922607									182.5529603			203.003126													150.3392969
P_342.1795_2.91
P_342.2637_4.26														207.0702502												154.669523			627.3895132	427.4560926	130.5038318	211.1251757													2437.464633
P_823.6906_3.96	2241.535624			2143.095608					447.8748832	1172.213498				1122.612931				1681.114871											241.2904629
P_673.4045_2.78
P_653.5386_7.72											283.6867326				401.5911686		286.5771892					307.6831705							259.0311618	258.0750017				270.5934867					325.5903733						354.5409344
P_699.0967_3.52								597.3291837										320.4638498	634.0905572		607.1081566	526.4128549				618.1890514								257.9895677
P_280.1695_3.85	4953.503068	4893.106229	728.921228	4357.277937	539.7018874	2467.090478	654.1931112	2668.972563	2885.363186	2373.905643		810.2565857		3786.685925		1767.932743	3824.435262	3779.925583	1855.454786	237.9633942	2002.557616	2542.112047	2856.439972			884.3481356			695.7253368	935.5984521																	511.626		2258.293895
P_722.5237_9.15	887.0217565	988.0159087	1181.456622								832.6790253					862.2864594									875.2362827	874.8204333			991.1219979							1120.770664		1004.321634										1128.447385
P_815.0899_3.97		3528.893983		3182.364945		1589.402489				1883.852216				1907.94581		545.8004781	1163.242796		666.6011894		727.438705								472.3770731
P_385.1952_2.2	2873.560385		1750.038317		330.8145234		2660.460398		1400.324954		1496.817834				249.4438789		3362.362611		2855.423807		6518.133649	2715.448496				449.3729857				1837.725813		5163.711697		1632.581281		1497.558444				2257.268558
P_499.9616_3.81	3999.998212		560.5183437		395.4656959		485.9339139		2224.675045								3114.642303		1340.483715		1517.396759	1964.57923				571.70755				716.6332765
P_745.1095_3.56	676.9420236	859.5580078							984.3742949					818.975329			1123.060052	449.1519155				717.3266682				811.617397
P_128.9519_3.52				13748.574		11478.54627	16486.14736	11010.90017		18261.42085		10752.85661		16922.30015		15762.73005	20640.36532	11348.63614	15211.01574		21783.56723	21499.05392							13684.04419	13005.01623				7538.40655													28945.0459		11646.444
P_122.1079_11.0
P_323.8587_3.85	7502.071625	7556.908428	1304.021875	6620.46639	908.3677636	3901.617007	1064.84873	4129.005191	4372.723303	3571.054453	181.5123312	1338.884159		5626.745508		2823.456592	5896.721295	5853.242398	2895.721506	504.4765529	3071.555708	3986.256635	4379.172366			1431.703675			1102.201374	1599.265406	118.2120605			459.7225781													749.3271327		3505.497904
P_309.5192_3.84	4603.244692	4428.979882	694.8789442	4021.057169	574.124817	2278.543894	650.4673233	2527.118007	2698.24695	2237.086008		804.7722853		3541.257926		1762.445068	3612.440648	3425.39065	1683.946367	217.8089736	1955.808676	2359.020436	2737.893094			874.4858082			680.4182083	953.9817696																	508.982086		2104.511729
P_198.993_0.9			246.8998843									588.6054134									640.6771868		561.0019203		59.31339212						355.6169025	726.3003237			331.5645834				86.48402125								478.2032448
P_450.7707_3.86	1208.47406	1328.985182		1224.661392		626.316865		679.0376802	666.6822821	567.6474765				889.9656049		415.4433175	827.7435229	876.7413482	382.9134754		409.7014708	532.1465415	662.5709986			137.572702			160.9186587																				500.8097595
P_71.0982_8.09
P_699.5958_8.56	5920.28753		3134.978412		3147.250646	3361.117262	3566.506242	3295.447513	4320.051059							2556.207561				3317.857348					2886.926022		4109.031645																						3394.275615
P_641.8393_2.9
P_788.8495_8.92
P_638.186_9.43
P_620.3351_2.87
P_592.4596_9.09						227.879644																	214.3394652						223.2472291	175.5537526	237.4790375						245.4762166			162.0016352					234.3019778
P_811.0052_3.83	2537.541982	2235.458756	546.6541127	2229.314738	632.9310533	1712.635769	813.2716324	2197.209668	2148.758669	1492.853236		833.114617		2309.473919		1716.146482	3403.714065		1947.751614	175.0438118	2118.367446	2187.464337	2225.917249			928.7299913			607.7763644	1024.911324				319.7263139													470.0984224		1475.216512
P_547.3311_3.83	24499.03224	25989.77582		23115.9061	3258.918597	14750.17982	4167.359964	14782.53464	15162.18315	13604.52915		4981.069116		20395.59863		10393.95272	19092.33064	19905.5497	9898.502714	2008.313945	10911.36317	13607.51215	15936.69475			4592.570732			4095.542193	5701.1453	490.0190285			1440.030652					411.4764791								3111.872915		12179.99141
P_655.3603_2.9	1491.371024								901.5935936												641.3179626
P_750.4801_9.58
P_608.608_3.61		1897.046086					778.3962026										2501.921994				1794.717161	1433.752972				1554.38103
P_213.176_2.25
P_242.0137_5.25
P_330.1127_5.25
P_774.2633_3.94	2415.160781	2298.541577								1155.252817								2058.680866
P_579.6788_3.86	2529.166102	2645.191576	672.9367947	2521.859192	650.0246856	1483.184958	663.6229843	1302.617262	1442.592715	1493.584838		572.5496346		1963.794728		898.7494078	1991.931156	2122.28541	916.1097838	464.2621476	962.9701638	1427.721377	1609.08356						560.9899792	652.4988827		71.73899176																	1121.422583
P_192.9467_11.01
P_101.0613_5.21
P_416.374_8.04			397.8909157	536.4086113		714.7786459	477.9351469	821.4943547	438.9337508	694.4776362	435.4310394	565.2937017		813.4071221	480.9831984	784.6102221	452.4015074	667.9370261		817.5151991	481.9666985	495.3531589	774.5404511		699.22069	553.2333505	762.4442418			559.6477189	776.4966169	582.5779868		511.7118792	819.2894941	512.4270408	828.9024247		796.8630299						775.6806727		819.0985196	687.8519867	806.1656236
P_426.9208_3.84	1968.914966	2031.099865	326.7844163	1799.40756		980.4943076	274.0555119	1090.562954	1194.768015	939.3201951		324.5042068		1524.04351		686.4136627	1549.503187	1459.210992	730.1420576		777.8211198	1004.391622	1120.304148			312.4601628			244.5150755	371.5645997																	185.6086082		866.7347744
P_644.2317_3.07	259.3043977	284.0470345				464.6082967		295.4872107										440.98004													66.8569451
P_466.5345_7.39		1010.385794	70.36040836		315.7591951							1249.784427																		202.5901005
P_383.0333_3.89	227.7975927	180.3248481				131.8988332				131.5871076							187.6407685
P_675.8443_2.93
P_523.7534_2.69
P_229.6484_3.83	2627.939395	2623.155363	961.0162781	2497.517312	830.9575156	2178.150657	983.4398037	2600.945635	2591.855012	2020.672321		1211.425784		2833.788482		2139.244754	3217.214623	2538.661647	2253.198664	574.5346303	2253.251288	2526.262237	2426.435062			1448.505561			996.5344773	1278.802751	146.2798983			592.1360036													904.081222		2182.737308
P_454.3473_2.06
P_717.8269_3.9		7115.153085		5352.147626								927.7097357		5019.730226				5788.193235
P_566.571_8.99	1030.079102	1095.111243	1099.691609	1124.456125	1059.689455	1098.549426	1000.163796	1050.376626	953.9686553	1071.847866	1109.24357	897.3437911		1110.080622	1123.711575	1015.358392	1026.081357	1038.673036	1030.723387	1061.262744	1007.599132	1077.636357	1097.800437		1033.415871	1103.290462	1081.063532		1056.901613	1077.575157	1143.856506	1137.462324		1084.856682	1106.457017	1100.20318	1110.972991	1086.714838	1105.517956	1028.352828					1168.01427		1049.603149	1120.658461	1146.933174
P_719.4053_2.55
P_326.7966_3.9	305.4111238	270.6543441		284.4149132										237.6752783
P_349.0602_5.46		247.7518295		227.9662549				183.2318625		202.0861654										175.8503115	147.0985498
P_770.8589_3.94		8096.965139								3789.435739		710.2797331		4687.619209			3022.906951				1589.143513								878.1465925
P_208.133_2.76
P_383.7407_2.42					126.2387835				114.1812669					115.1218443		82.74615425	122.4628161			154.614936	162.1936447									123.9668381	111.1135308					168.9283614	37.96229824								87.09407558		122.8724821
P_713.4245_2.48
P_376.2294_3.86	345.5396551	416.971131		322.7337875		155.3746286		173.5492887									278.0530534	249.3722793	147.9011575		304.11951																												110.5530486
P_333.2438_2.24
P_671.4816_7.92	207.5246687		148.3296769		198.2771695	206.9337807	238.4928664	171.1741798		237.6379782	245.1939441				245.8912845	203.9813895	252.9120293		214.3945775				270.227733		233.4834637	219.3957164				229.7919034					155.4044637			218.202296		209.8198426								200.2686827
P_259.1934_5.25
P_613.1536_9.44
P_641.6252_3.65				1165.166611	627.0188881		737.5415019					715.5828251				1190.783495																		415.027045															770.3573226
P_711.4034_2.63					170.9903774		190.3166504		175.8409677	149.2081892						127.5691418		122.5996636	202.3437056			191.2819863				164.8393492
P_170.1636_3.65
P_311.131_1.65
P_226.0423_5.26
P_812.4998_3.82	7142.339212	8209.484136	1367.271474	6368.732724	1166.061263	4234.257432	1436.52606	4611.499923	4898.645507	3799.058426		1679.859695		6166.120144		3297.078858	7273.644348	5867.279143	3506.954188	668.0063874	3885.193647	4204.321055	4420.727632			1743.693783			1289.236088					511.3944318													1159.982113		3356.09945
P_529.8159_3.85	4292.9821	4251.950504	567.2908916	3640.656633	385.9318244	2003.920909	517.9593164	2014.422444	2111.113708	1842.613289		611.0154737		3080.70257		1329.470837	2997.790237	3139.124221	1351.81446		1609.432125	1956.518751	2273.530366			623.961536			479.3295945	657.2074039																	285.1176558		1677.126193
P_803.514_9.59
P_345.8625_3.84	810.0838009	840.0412048	210.679741	794.5160014	248.461813	670.1324618		719.6343411	713.8349024	621.9524857				844.2311873			780.9589288	801.5608696	585.001216			654.4991713	747.9158805			316.889748			223.3740734																				642.2274074
P_665.5487_7.7
P_470.9465_3.84	2675.921238	2678.649112	350.7793997	2426.251062	278.0322887	1306.163255	355.0055423	1377.234299	1439.546825	1228.786121		388.5606405		1998.731445		897.4854065	2058.894199	1942.642623	967.6023196		1028.640307	1260.400244	1455.829896			414.8759644			349.9264239	497.5715437																	225.3860829		1170.762227
P_430.5032_3.86	1142.832103	1139.299384		905.8316607		601.4135097		561.9858718	537.6812217	530.0095199				868.8085304		322.1720629	824.0268652	834.3264301	374.8304652		374.9321394		710.4024548																										429.4878819
P_179.1453_2.24																							267.7354207																								324.8121337
P_201.1133_3.85	1730.489175	1744.247873	215.8551799	1593.039847		976.8650604	195.4885833	1043.068164	1035.203187	931.6949162				1463.443428		595.2538476	1426.033268	1435.307392	730.4621047		768.0638239	901.4421567	1117.641774			267.3168181			227.7411817	313.1792002																			878.3843248
P_74.0968_9.83				1766.945906
P_843.5084_3.88	2871.71219	2927.439313	164.6225321	2488.664275		864.6890878								1666.09143				1668.402526				737.9795966							177.7721215																				716.755821
P_739.2469_3.91				3239.851081										2808.936042					1070.052369		1114.811877																												1799.852037
P_280.4218_3.87		380.3520366								216.1593824							313.5612287	309.8668153				216.7799074								107.3720819																	68.46718151		252.6964776
P_113.9642_0.14									3906.469582			3740.568088		1909.78653			4678.488248			3951.048873		4657.851978	1898.639324		3385.199345	4304.862731	3550.528361		5519.629957	3807.530612		3903.629184			4094.604769		3355.042186	3794.236657	4180.022045
P_635.2917_3.04						969.4019749		465.5720086				534.7949289						624.6550458
P_788.8023_3.6	605.343533								922.559868					709.1521605		343.6388432	881.041637				649.6830047									271.1503228
P_687.1638_10.06
P_586.2678_2.8
P_609.8423_2.75
P_747.5389_9.43
P_623.3724_3.84	4108.149304	12744.77764	28299.84093	6807.633268	55223.65939	3078.759782	4339.852842			3654.90284	79654.10991	814.6072257		5152.188366			7336.742297	4111.395655				11535.60895												11001.05309		10978.30342													13908.85061
P_160.1348_0.48											92413.03316
P_459.3532_1.76
P_632.7065_3.87	906.3065905	771.5229506						462.24327	441.8185918	512.3314336				577.8195541		398.7605869	774.900106		585.7017699		424.3531064		499.4088141			360.1458892
P_97.0777_11.04
P_509.7773_2.7
P_192.1611_10.65
P_134.1198_11.0
P_287.1466_2.45
P_88.0229_10.82
P_741.3468_2.59
P_200.0617_1.77																														646.3253061
P_610.6228_9.02	110.915662					162.5896749		218.8733419										203.6508368			163.8365813		161.5153031		228.6671158		268.1919506		180.0637398								165.6956109	112.5871815							183.0602979				257.3665869
P_201.9776_8.88
P_612.7661_3.78		2770.512172				2183.655958		2212.272857						2341.450479		2159.53588	2938.439611	2326.635371	2299.15942			2259.317987	2104.009843
P_330.2008_3.85	756.0588048	637.6512379			129.9305189	443.6490461		460.3401635	598.7662621	392.5555982		139.3705769		602.2770321		335.6481577	623.638897	619.9198219			424.8370585	442.0264409	504.1702197			96.16640522			159.6059383																				295.0493405
P_492.4426_8.44
P_353.4592_3.84	1731.022659	1753.318361	225.9187269	1540.889292	167.0407044	810.3637468	147.2281613	850.8415261	909.9650604	784.2949901		230.5778661		1172.732648		482.5588067	1225.257703	1252.815818	551.3308885		601.5774188	828.6695399	982.5894227			187.3372778																							774.8489004
P_788.8984_11.16
P_262.1798_3.19		411.738937	714.5308334		789.1097489	338.4245083	947.2468006	298.4936642	787.1221657	366.9199581		159.814546			983.9417648	412.4095426					873.9983081	1008.249675	294.7635069		369.0216009		286.6001496			1147.898119	463.6980578	1170.454365		1027.215888	487.6466804	1049.441655				636.1229167					532.4593393		598.0551512	506.6346703	506.826686
P_1124.8683_8.28
P_191.0316_8.45
P_548.4435_9.24
P_158.9619_3.5				7398.049691		8637.828176		9020.250178	10759.57853	9095.307367							5888.564577		10159.99935			9005.298401
P_634.0782_3.65
P_576.3374_2.66
P_775.8108_3.83	1192.188278	1029.28655		982.4684209		697.0480235	277.6421988	910.8301039	945.3968372	656.2515411				883.1313121		565.2076466	839.6973452	1075.623634	541.5894624		752.2470213	678.0474247	787.223976			226.3403089				358.7114158																	180.3228765		734.2464693
P_675.2366_3.97		752.7358012	550.558075	677.4885441	379.2489754	525.0987192			573.3029344	503.7893218						491.8021972					645.2924268		442.5096757							552.2420152
P_759.9661_3.8	1976.697728	2074.566789	533.3485193	1554.299247	481.9836191	1148.268646	552.5867209	1388.423125	1410.926647	929.6330772		568.7481561		1650.600157		1194.632946	1677.89676	1531.426235	1081.365406	210.201832	1128.169416	1346.818468	1292.954013			701.7485682				641.9978744																	380.3321324		978.0519548
P_311.1428_11.21
P_789.8531_8.91
P_382.6811_2.55
P_594.551_3.77						1164.321437		1633.04227	1864.386934									1551.930786	1155.805425
P_687.203_8.9	360.2535314	488.8527594	412.867242	366.0320431	346.2618934	357.3078541	355.817393	319.2519497	364.8520875	342.0407602	344.3549028	296.3689756		335.650715	302.0679544	335.817137	303.714496	329.9600612		434.3843563	285.8231559	302.4855752	330.0383132		347.9670119	335.2742169	352.5107749		299.7446194	398.1189515	365.4013165	352.2328765		407.7127161	339.2291818	319.2567814	331.530241	361.3116202	300.1230149						334.8097671				302.5098485
P_345.0854_3.76
P_750.5265_9.06	500.5870891	517.1848537	649.4794405	606.8637919	507.1577585	457.103831	480.6470745	573.8063441	587.873149	595.4178174	584.4589169	548.0795961		581.8575957		607.3166282	514.2016085	533.3203948	596.0204148	1639.488315	572.8180019	571.3870708	475.1214239			566.8872036	491.5934029		596.2529671	577.3647439	542.7587855	574.8185898		464.8888275		532.9795668	528.5181819	562.1736137		506.1191537					516.2293189			598.4360033	632.5222913
P_169.0954_3.66
P_656.3201_2.91
P_90.5064_7.82	2430.25774									1606.869824	2142.686699			1600.756162			2049.655927			1714.674478			1682.851032							2102.48081				1924.904971				1981.119066		1856.242628
P_548.5025_8.73				1014.569394		215.7904421								385.5253929		370.2125999				869.97887					330.9928235
P_98.9637_7.85																	3898.334116		3576.580696		3218.1122	3665.363231	2716.366781													3345.496141											2914.408493		2666.7994
P_473.3456_6.04
P_232.6281_3.8										439.2492791						453.6542029					548.7415089	454.8088861								273.6211053
P_273.6744_3.83		2376.706082	920.3506468	2167.940327	758.1323986	1887.098181	982.2298767	2578.425461	2844.79474	1870.928964		1048.031568		2718.292364		1726.557579	2749.848196	2300.877724	1887.697454	512.541563	2293.463502	2221.939693	2003.867458			1270.718026			911.6753064	1234.25202	143.0373229					151.7748611											820.4574833		2015.531037
P_305.1575_11.18
P_145.7321_3.82					180.7318967	414.236291		600.1008803		480.5920267		244.9328102		676.5238145		478.5117966	573.7389219	618.4296075	445.0712445	103.6365558	478.066126	458.8744347	486.0407088			276.8280861			127.2379676	251.6216843																	156.9326869
P_515.6453_3.84	394.1293325	302.6565634		329.3486875					184.3819783					271.8346145			251.4303449																																134.7365918
P_705.9281_3.89	1123.553672	1211.389731		1030.235887						406.1844319								828.3730548				381.9955116	493.9708311
P_271.1538_2.42
P_397.0839_3.08	675.5091066	856.3501798		618.7321197		975.5195136		710.9772141	195.5344401	473.8287641		413.0597682				378.5055745	196.9998852	1011.882144					925.6425631								188.6865133				361.7979386														321.8995177
P_284.224_4.36
P_55.0544_7.99
P_367.2964_1.77
P_186.2304_2.88
P_294.8439_3.84	5282.983597	5416.998225	769.4879041	4660.478106	578.4474405	2630.10426	709.7621647	2919.950525	3139.744075	2503.113922		813.1789692		4068.334274		1885.93596	4075.309527	4067.794072	1972.262214	348.1134675	2148.765108	2717.490167	3159.252309			936.1829976			762.6853111	987.5906987				252.1001727													566.7440926		2397.336627
P_694.4133_2.74
P_97.9819_11.56
P_145.0685_2.37
P_472.7839_3.86	1473.607345	1757.614051		1533.410259	152.0541675	824.8084958		870.6643907	824.6238864	796.6002249		197.9634085		1208.111259		547.5949048	1045.694126	1146.99759	485.3039568		539.8684189	710.7148524	929.3587904						188.6059039	284.6400886																	95.81221375		649.7075007
P_90.9895_11.4
P_728.6574_9.0						3215.063409		8933.157416		9013.636253						9695.85306	6585.381278								9213.472195		3193.758009		9433.713163		9692.506219			7217.145654	10200.58963		9625.409673		10093.22608						9169.791798		9167.564555		3823.17567
P_324.6992_3.85	528.8728333	492.4637293	88.07938251	561.5228068		401.4021893		363.5749391	434.0918457					491.4468971		247.6595556	554.9994979	508.2403241	262.398706		359.4363115		427.9503476																										270.4779901
P_461.2741_3.82		781.3082493		787.7381706		571.9641196			479.9372481	509.2963379				729.2258942			598.5605044						532.027396
P_261.1992_8.0
P_250.1572_3.9		321.5353075		348.6562564		163.4372642			260.6444387	240.6709875						178.4071257	248.0303046	306.7365812					238.564265																										283.0806239
P_112.06_8.09
P_682.5823_3.98			613.4558059	1005.071761		677.233949			600.7131481	858.662061				770.4310127		517.3281599	625.0207106					654.2985501								467.8215273
P_155.1307_9.53
P_220.8064_3.88						387.8162738			434.7592209	396.1009261						246.3000222	251.549802	531.9305478	257.9258858			406.4774651	469.7409208			106.3814581				177.5745951
P_508.5465_9.59
P_758.1344_3.61			261.6609873						1029.392002								1175.605171									784.9198818
P_172.1786_1.1
P_771.6668_3.93	2093.096087	1686.986981				713.7257104								918.4848127			762.5327809	1237.201941	692.9977487		619.7379756								463.9090912	460.6243546																			763.9033351
P_227.0465_5.26
P_288.1785_3.85	1203.516672	1109.227664		882.8534619		458.1722622		578.9203297	701.2224568	462.9335055				904.0908111		393.2615952	900.8961056	675.578636	456.8010427		461.1921333	574.6756413	573.3357165																										420.2852583
P_332.2133_2.86						197.373424															418.4048678	205.559696			161.076423		121.361763
P_714.1774_3.77	1822.48074			1472.619399				1479.40282	1958.326456	642.7418861		358.1928464				1048.927192		1411.847624	994.7876539		1100.880102	1001.256096
P_339.7119_3.83	982.5418338	933.0492216	400.9612097	848.2208492	416.9345949	821.9323383	387.1288561	934.5128081	1179.134449	795.4011056		454.9000037		1011.183275		862.5886752	1082.997342	970.8393357	836.4400051	212.3990889	884.9277267	889.4511261	825.0422561			617.5757823				563.5079463				232.2596327													372.9720485		818.4441988
P_395.3021_8.03	850.1272519	893.4868961	975.9349699	831.9084506					929.6337118		584.3775479			765.3316566			755.289296	718.1788951		757.7646113	884.7165472	974.7812553	745.9262851							678.5006039					698.4501305	1172.870809		918.4264045	673.8250606									776.3804356
P_811.56_8.37
P_103.1316_0.5
P_124.0772_2.5	1987.458467		1526.73239	2323.984955																						459.2088764						344.5966121
P_228.6406_3.85						230.2636036		226.8965614				113.8460857							193.2798279				169.3172431							99.54334956																			190.7436732
P_783.0696_3.94	2152.152892						109.6199704			1079.267432												751.0544546	905.3647258
P_155.1541_1.58	505.6110639		540.8425197				523.0157173				665.5915998				267.8368887				534.2439987			403.9981845								545.2196661										473.7957082
P_154.0794_1.64
P_69.0454_11.02
P_125.1188_11.31
P_269.1342_9.66
P_716.4278_2.86
P_414.845_3.89	406.9406226	385.2191446		374.3402932		194.7892232			168.4193728	177.9606439				275.6509614			218.4262035	362.5376591				184.5764253
P_578.8137_2.67
P_629.0511_3.9			551.9279796			949.9216058				860.1099346				889.8361786		896.5738353													512.6650854																				826.5035731
P_660.3925_3.93							632.5389885			1614.903026						1192.210417		1783.088183											809.6794431																				1339.133673
P_824.4983_3.85	12917.12155	13151.18909	1875.701148	11837.7621	1384.756326	6918.436153	1543.440687	7406.167223	7759.000761	6225.645471		1957.598938		10197.65838		4837.004445	10508.76887	10115.26563	4852.187133	703.4606957	5313.318635	6861.676182	7701.916599			1985.162059			1682.347985	2454.963027				491.2487048													1079.886176		5813.175827
P_664.4218_9.59
P_373.2165_3.59											125.714863											293.4055306
P_510.8017_2.54
P_562.8283_3.84		1266.895039	199.1997846			586.6691746		470.2098866						826.8079929		383.3299021		939.0503259	311.0829335		311.0476556
P_815.699_3.96	699.8374523		297.5534753							521.3062047				540.7447001				573.6196682	237.747831			607.5419812
P_608.3168_2.87	712.0923184	1583.273811				2081.092574				423.4845705													3954.625237		153.3625513										232.7625139
P_587.8017_2.79
P_612.1539_9.45
P_96.9618_0.13					3414.152883		3906.395692									1534.856086				3752.800314	1888.669397					4003.774011			4112.832923	5488.350158						3980.552238	4437.46631	4385.547608	4163.836778	4299.922671
P_609.0307_3.89	4234.320822				1017.857972	2198.497777	997.6777502	2197.913485	2242.150575	2253.712349		1038.04657		3274.307918		1516.220257	3162.926184	3555.198713	1539.437579		1656.90446	2168.883099	2677.389746			878.8380486			1113.290249	1103.159548				573.0416734													866.6908762		1879.623303
P_335.2954_6.63												97.87468154
P_814.4946_3.86	7941.838539	7365.94593	823.1894891	5688.160184		2873.912622	649.8080824	3084.232492	3561.25649	2576.774309		739.8342151		4875.26105		1703.222277	6253.651263	5381.897745	1947.552802		2000.928832	2860.482355	3555.075585						670.1655441	872.0611555																	406.4248934		2474.605759
P_743.6959_3.77	4489.835576	5002.053918	364.9551102	3358.860705		1510.669775	489.4841926	2501.83152		1204.317309		600.5698937		3104.567216		1624.349612	5246.796475	2431.846596			1672.828787		1870.782518							679.9769865																	358.3342449
P_763.6068_7.99	1070.063704		1157.413826	787.6557279	1153.668976		1180.956766		1181.30758			436.1158566		909.9577214	1140.150604		1125.199832	750.9736925	1113.863872	907.0685649	1105.347658	1067.099148	943.5820142			1071.78489					938.4653481			1155.213309	1037.510626			1144.777244							904.8555899		1108.92357	1155.191065	1007.608581
P_802.7368_3.83	3163.021874		289.1552689		293.8139171			1845.006102								1087.34767			1177.507707				1839.955178																										1122.562272
P_710.1733_3.76	7391.315882	7315.262279		5913.670299	696.313893			4925.616706													2893.500769	2977.851142	2834.529657																										1971.488088
P_252.1595_3.21
P_692.6653_3.73	1494.787021	1627.963673								507.8874999		329.4224254		1710.507554			2293.098378	921.0316645				777.3728498				439.2289379
P_770.4658_3.84	7137.712575	8339.069411	1025.303756	6196.756655	658.8426189	3230.972076	864.1729415	3747.24861	4197.774942	2784.639136		1119.416623		5741.803421		2315.700705	6014.477709	5060.974296	1756.717792	294.9914556	2450.101776	2949.406577	3653.223473			956.3327942			842.8147888	1253.062944																	586.0629382		2654.73556
P_466.5862_2.82
P_806.4984_9.78
P_473.2773_1.99
P_164.0015_11.49
P_338.232_3.57	361.9733544					163.3286941						881.7976316				152.1223262			151.898818
P_81.52_3.76	1756.639629	1300.355772		3440.709471		1728.47302								1653.512684				1299.292023																1736.813605
P_342.4533_3.85	1681.746173	1763.912399		1542.570539		860.1727098	205.3065784	863.4310937	894.7257467	825.8073542		210.7437255		1222.799387		596.5625477	1215.963589	1330.586982	567.7569377		606.9726911	805.3315129	1000.669512			228.7567972			172.1655754	323.744393																	122.8614198		774.6829472
P_756.8584_3.92	3013.944021			2780.019111		1549.526092																	1656.591368
P_558.6651_3.85	3842.218142	3692.670365	632.9144429	3284.83502		1735.443208	561.201528	1853.365251	1856.405538	1587.963198	231.9960291	599.3856414		2597.567855		1136.79314	2733.165199	2842.812208	1159.31666		1288.987359	1667.476623	2061.27749			493.9577342			644.028221	742.1017366																	526.2753526		1490.110925
P_412.2464_3.86	1528.251528	1441.099312		1299.726942		746.4268339		728.4714848	866.2417763	656.4159865		313.2448175		1100.960391		573.5824229	1076.490652	1175.886009	485.3964677		540.3946021	677.5280685	1025.867753							281.6437697																			623.1609626
P_632.2234_4.02				280.34659		364.1302476				441.4156605												390.3696453																									455.6013533
P_813.9922_3.83	3217.129175	3606.325505		1664.990052			226.0880466	1072.992047		635.6229841				1578.794859		631.1935747	2646.948116	2140.365832	731.6833077			1051.602834								295.9717784
P_182.1541_2.78		222.8045551												317.77777		310.6939336				294.9155501			290.3945361		278.6595878				296.8797947		277.3186109				298.3789756		294.6758554		291.2909513								296.6374071		322.1406336
P_518.3022_9.98
P_365.4186_3.88	255.4357947			183.9541042		140.5527683		131.7372089						173.4795294					96.12098779				165.1640789
P_548.4669_8.15	206.2785596	496.3249727	258.1143682	693.1030961	320.4450198	635.3672126	330.8724881	694.8734506	359.5071466	688.9303783	332.0992029	385.5429738		613.6085637	317.3442851	718.5344442	406.9354087	594.544156	428.5964138	618.1820412	263.4174785	346.8380303	641.7623578		664.8815214		690.1086241		730.7175283	371.220955	711.6954185	356.782159		447.5294056	691.029207	372.9382648	751.8180955	487.836297	813.8688769	434.5275926					595.6238914		662.2077007	421.1039663	737.4325729
P_733.4234_2.41							188.123248							460.7544075		262.2017795	362.379941			241.4241603	389.325785	313.8565486								325.0307855						283.1369481			224.9347793						464.6440972		477.8648245
P_107.9685_7.88	2213.811712	2516.071015	2992.560625			2955.70589	3433.866518	2358.865174	2048.283367	2879.603141	3470.804411			1909.709582	1902.05829	3579.504971				2769.608237	3053.704726	3526.430569	2832.717711			3347.961648			2993.383376	2809.38138	2392.540294	2811.103707		3411.508124		2600.95217	2648.774415	2997.070892	2120.220343	2159.868638					3433.17792		3077.293756
P_587.8284_2.74	176.1773085			253.0276049
P_661.9037_2.63					140.7169517	94.5692771											124.7843641			91.21500435	161.1770741		72.28666895						124.9684121	166.3674885	99.28218655			130.1659294	102.0664225												144.3472336
P_589.3503_3.78						868.234434								1614.46476		974.9630754	2241.24833						1191.775107
P_371.6912_2.52
P_814.1577_3.85	5354.770476	5016.669278	442.7589557	4040.516262	331.3994285	1831.544821	353.7638778	1888.795515	2077.959487	1632.909141		440.652687		3026.526216		1202.099268	3682.795345	3324.053543	1348.124478	180.1705962	1276.145866	1773.231216	2280.794593			402.5412691			343.0957355	586.5553456				114.5453932													226.1339942		1431.386324
P_666.3707_7.94		6949.854487		2753.299713						1941.22171		5139.143845		1964.591031																										280.635537					7716.60112
P_663.887_2.82
P_771.2649_3.94					623.5490491	2923.9562			2234.973137	3031.30341						1552.840129		4200.516762	1655.208931				2863.551598							1049.072005																			2566.37162
P_182.0877_1.73
P_189.7571_3.83				426.3545768				477.9618582	509.0730446	393.7125657		256.1826657		566.3143265		438.0649475	480.4699104		327.3283035	97.68841642		433.2535903	467.3689415						198.1860724	242.0211142																			424.4397269
P_586.1473_3.75				1953.205929				1855.352025	1905.271471					1831.94236		1565.868864	2309.071515		1492.498409			1466.062011	1419.351071			1137.026456			577.4402973	1242.330074																			1293.156693
P_655.8185_2.9
P_745.8524_3.91			585.94672		438.4801492				644.2676567																	403.8402549				649.4441029																	359.934179
P_555.8291_3.83				926.8414048					609.567129	529.0497141							728.9417238	674.164514	382.520563				581.9001277
P_753.6533_3.92	8577.310043		1515.927139			3015.237418			2462.15569							1922.328322	3376.398521	4970.758491		558.5879441	2038.769368	2862.776233	3406.279377						1334.748755							155.0565324											710.1671348
P_631.577_10.98
P_484.2799_3.87		768.6341261				304.6459938								688.8376992				666.9955586
P_128.155_11.24
P_845.498_2.46					237.6169933				161.3954107	140.2057189				276.6242948					247.9218174		225.1108327									147.934829	113.7782386			133.389256	126.6446822										166.2352711		216.3415599
P_803.9922_3.82	1758.39566	1882.447848		1717.84552	433.8377405	1112.891682		1064.942458	1326.419575	959.2318135				1595.41734		953.4294931	1499.35173	1190.230567	995.0016842			1163.356567	1247.042604			564.5212179			333.6196522	555.6622683																	240.9799389		1030.930205
P_833.1943_10.35
P_710.4793_9.58
P_217.1042_1.27	3462.983303		1732.715086	1241.060317					1912.900745	1191.35352		1223.40653				1343.927182	2027.324516	1309.841451	1851.202725	1490.62927					2116.909858		1515.499941		945.3296436	1302.559358				4231.394394	1247.714455	2647.911267	1274.692452	2040.956519
P_694.8771_2.95
P_182.1175_0.72
P_367.8847_3.84	3497.504024	3504.385474	574.3620526	3046.400876	486.9554784	1785.837753	549.123159	1926.065555	2084.88025	1734.019835		663.4529722		2675.276515		1248.219762	2622.150387	2632.446029	1297.830244	181.7644195	1436.940837	1787.477993	2008.340229			630.7782855			518.7117562	723.6021287				196.035318															1595.297882
P_800.571_9.37	330.1607526	408.2462162	378.6516066	396.3257956		412.684468	401.6016559	350.7352267	425.4720524	425.3392864	426.3341697	436.8089676		377.5829509	420.8981541	332.0376331		404.9373953	448.5211724	397.7401347	390.9631074	414.7950878	422.3270286		341.8489547	409.3250459	419.2624421		414.7624448	399.3897211	382.9414714			358.3245608	385.1181392	392.9658953	433.6262203	409.0124728	372.2639919	433.8672767					393.4404106		418.4056201	374.4580936	398.2313076
P_631.8543_2.77
P_491.3007_2.27																											826.3748941																					632.0394478
P_89.0718_2.64
P_794.9555_2.67					200.7917724	180.1918856	125.4171033		204.2482832	160.6367312				262.1827957		112.5313085		151.4499901	175.8911178		208.5005289	171.7991771								132.4699937	89.45038702			103.5731186											92.10358004		140.6257015		144.1182142
P_392.741_2.66									302.9272067										234.6409633			249.2325579
P_518.8826_8.27		279.1412451						121.1565026	112.1713069			699.1798363				106.6815562	114.38639	220.1858261																		154.967893				121.5519395							153.5606689
P_714.4331_3.82	16286.94073	16958.26587		14584.68728		8505.237916	2539.049987	10237.79952	10909.78656	7535.499805		2968.393032		13157.84527		6702.661907	14478.9325	12512.9623	6608.569075		7329.536519	8597.043949	9521.410996			3164.577939			2167.164892	3408.177459																	1732.404324		7215.288299
P_780.72_3.8				2599.205818			291.3264016	1709.34254													1184.341932									440.8218952				118.6288509															949.2600196
P_653.2226_3.95			597.3061012			552.9762776	515.6609908		559.8878092			580.8222951				660.1291814	530.8799642		549.8527339	500.9249169		558.7483978				524.8884171
P_458.7802_2.83			845.2485065			540.2688128			1578.181343								1962.102354				980.624001					347.0999575
P_259.4913_3.86	696.2267045	712.6427958		629.061631		354.2208805		307.5476645	373.0086955	372.8427483				517.3122099		208.0542663	500.884612	591.2439907	224.1714219			328.0641021	408.2096789						92.53084577																				343.5920924
P_372.2322_3.87	2372.178681	2355.524794	337.9829439	2335.682816		1214.125416	314.1985276	1383.217923	1302.512511	1208.553259		393.3213656		2064.923924		985.5943113	1722.953546	1972.168501	889.5283564		1000.629482	1144.229302	1458.513741			290.455527				450.5201357																			1136.911855
P_824.2968_3.97	1456.354132	1490.304423	331.0312838						508.0186271	1032.960239							674.1501441				424.1580969	911.5959204	900.934212							245.1972847
P_682.2399_3.97	1599.372373					999.1570906								916.3331156			809.9540818	1339.89845			528.0208989		725.9413474																										859.1237528
P_704.027_3.84	3213.908852	3014.928015		3244.993017		2103.822189			2004.412471										1526.797079			2075.845105								825.6864627
P_755.7913_3.83	5583.354567	8316.09635	710.9970001	4864.286231	541.8430935	2918.037189	809.6600518	3045.396457	3010.465574			725.0059347		4891.993508		1972.409619	3779.593385	5241.651988	2161.700849		2262.192335	2639.093392	2841.059699			840.6985653			455.8440028	902.5766821																	374.2113346
P_229.0677_1.75						18529.18625						14558.31714		14032.75549				12012.9161					8989.137685		24140.67044		24674.58693				21260.94759				20251.02897		23058.15799		19122.80393
P_180.1404_11.07
P_411.2204_1.95
P_659.2577_7.29												753.6806561
P_606.3361_3.31	161390.8147	227033.8918	99618.00823	14430.60366		127611.4575	21567.1337	39531.36088	36758.63179	10763.73415	32450.48514	1272.045391		46836.82444		27416.35771	24613.5461	147643.1128	31044.10671	15719.77594		40670.80484	335785.65						992.4631022		23207.52595	13217.8221		2801.936767	52169.88856	7126.123387			15707.35431	6130.198274					1820.904046		22270.7722	1805.726046	16867.21501
P_295.1804_3.85	1504.181252	1409.703175		1158.498801		679.9231081	111.0142954	775.8714973	794.0021285	693.5219882				1057.300986		498.7382582	1088.973303	1038.985127	452.899935		548.4202158	717.4273524	803.5718745						139.7123812																				604.4694488
P_639.6278_3.88		1256.572835		1440.894224														1159.187973				433.7459512
P_761.1776_11.27
P_641.874_2.78
P_226.9535_8.24						935.2930851	1909.170358	1653.174002		1876.66692					1697.941337					1601.25825	1442.898121				1632.193122	1780.32348	1557.204631				1748.799796	2457.983462		1580.74245	1837.616422	1638.114495		1643.876915	1497.971586								1977.441323
P_91.5042_7.83									1022.674288
P_517.2977_10.0
P_805.5284_7.9				446.3074743			441.638931					685.5297243				391.1729465																473.8530492
P_754.7017_3.79	5697.722717	5496.634153			412.4230677	1690.871376	509.4931909		3393.722734	1298.289105				3463.45638		1746.733893	5792.320841		1691.665657		1814.755292	1810.05293	2370.648384			772.9460967			260.5838007	774.5899966																			1361.516207
P_305.8606_3.79						425.7657786	330.8364531	516.7228987		459.0626076		277.6131378				540.1099438	684.4644847	465.2874425	595.2465175		628.1207472	503.8819973				454.1476309			240.0771876																				575.852661
P_229.0682_9.41		11897.62929	26546.24231	14615.57171		21849.01313	15314.34299	13087.93297	17852.45476	12609.20496				24252.43147		12495.28919	15885.73072						13607.39544		12875.58532	15652.48691				16118.78017	13279.68141	13904.45197		13591.48438	24348.18076			17165.62917	13981.77395									15457.26621	21860.50919
P_159.1022_3.84	2101.968106	2068.544682	353.0352111	1871.991701	247.0515903	1168.435843	346.9244461	1223.477848	1260.849413	1083.724476		404.4014303		1770.798229		879.2485562	1641.042428	1773.408568	864.841288	133.5640452	971.1237335	1219.703502	1387.586345			320.7311819			349.5046313	457.0814101																	236.9089692		1074.570901
P_229.068_4.67	29541.29042	45596.44787	4906.736071	34512.76342				18988.44826	8328.046126					24319.60874			22196.0791		5663.666148		6828.878357	8615.704309	10969.32743		32531.19024		39365.21796				12791.46349				28603.97565	9589.09624	41833.56753		38580.00597
P_191.0381_8.8
P_382.895_3.84	1775.720905	1733.511548	182.7900857	1568.525262	173.8782266	932.9959073	219.1549512	996.7589518	999.0455939	834.6116935		270.2419534		1337.701819		635.2060193	1294.263529	1354.558846	654.4728186		750.1211946	815.9256391	1060.098658			275.6836007			234.6836421	400.6775257																	146.9311141		703.9775683
P_644.3525_2.79
P_577.4135_10.62
P_739.0485_3.88	3572.714852		523.6405719			2094.274793			1658.82752			479.6028849		2667.734863								1907.327417	2396.963826
P_552.6122_7.94																														831.8570562
P_565.2879_2.77				499.1437741
P_162.1221_3.86	670.9182744	636.6142034		593.7300351				328.3568809	364.2904647	342.0712599				590.457856			481.1317891	784.3645699				307.3175737				105.4377452				142.8344083																			378.2611775
P_207.7826_3.85		256.1911857	100.4674836					240.4066937	241.198302										192.2424971		180.9423269		226.3339665																										250.3680741
P_96.9625_0.87			10774.67172																																										6014.021671
P_688.2005_10.1
P_86.0602_0.65									3724.924902												4429.900521									5532.454693
P_432.2673_3.83	1445.814416	1417.293083		1322.729905	323.9963924	927.6806564	456.3542393	1123.007129	1193.335466	950.3006722		454.0602984		1258.594053		795.7120631	1301.874714	1354.998019	840.1986034		942.2721603	1014.891392	1104.720486			510.0669683			355.9226835	487.4530161																	337.9285136		1005.616977
P_677.6139_3.85		3815.616368				2744.129643		2771.312765		2538.66095								3503.496496					3218.205313
P_329.1463_3.71	434.2984639	411.920383	694.9621405			265.8659816	715.2519171		265.8964238										378.3167087			574.1787806				521.3234723						946.7961447		198.6153277	468.7302777	490.6109428			203.0611539										96.9517726
P_657.3913_3.9	2673.958363	2914.207164														1325.84431		2449.020069				909.9490863																											1551.380454
P_141.1154_9.85																									15460.81567
P_155.0972_3.84	31473.41797	32764.73459	5504.932342	29946.36398	4400.378484	17935.03905	4932.152608	19467.28428	19906.92816	16514.00903		6228.434281		26609.5868		13400.02767	25726.27539	26351.94475	13353.72615	2305.888751	14347.69011	17318.1062	20736.73132			6595.316498			5208.715804	7128.058232	458.095337			1903.955149	290.8301542	601.4100662											3905.528477		16215.67293
P_736.3921_2.6
P_690.499_8.18	243.7178462								234.932025						226.8654947								174.7475963			192.8752719				207.3283252		170.4039505		185.4292605		204.3673164				187.857412								194.2373856
P_489.2086_5.95			195.2325385	254.6143016		211.2390428								260.4432191						160.6654784			553.7193723			217.6953268														201.8099342
P_118.134_1.08
P_242.1889_8.09
P_602.6923_3.88	2801.154317	2987.673722	581.6001983	2488.645676	611.1995792	1239.561469	704.0272711	1200.462182	1264.347521	1273.251488	287.5460689			1963.631138		870.4072903	2030.321194	2239.360912	867.3228045		875.5615447	1249.817356	1531.940075			664.7520363			609.9543264	754.8804656																	615.8354879		1190.786823
P_505.3117_3.93	1062.710739					520.2791137		601.6012471									595.2136208	960.3619395				434.716944
P_540.8168_3.85		1111.336705		1019.395713		493.0059064	134.1242205	513.1882999	505.5097688	335.877899				646.8300043		316.2530218	715.5720016	840.4329811	206.8530077										194.2992968																				387.4783037
P_545.2614_2.73
P_373.3213_8.02
P_543.9895_3.84	4191.283771	3937.52048	523.0392992	3419.56906	521.436575	1859.509638	529.6343271	1898.352844	2198.745892	1734.033648	135.2116722	626.1101362		2926.737774		1246.492728	3074.832769	2924.943261	1344.83868		1463.352491	1868.601184	2208.123937			570.2771667			452.0949806	764.0828287				300.1891121													441.6095807		1610.267205
P_520.4356_9.18
P_509.585_7.68		998.4328545			250.8455292							1412.963972													45.32308954							425.9867758
P_805.1593_3.86	587.1393481	601.7858549		490.4499889		513.2832221		628.8039274	596.3963002	451.2775283				868.740644		405.4350056		711.3524959			466.8064975	529.4140662	513.5691388						144.0238007																				480.5764526
P_649.3829_2.34
P_505.3658_8.24			483.7501435	1109.050932	677.3246393	1060.070887	789.7207962			921.0983343	920.873288			1070.573328		1078.510189			577.1823142	1137.812721					1063.886304		1037.511634		1088.877923	762.8247798	1099.939599	1021.069612		598.0353341			1155.34083		1053.136762	870.3012786					1212.238744		878.9344948	974.6606688	975.1479345
P_766.9758_3.81	3165.725596	3147.597734	667.5645622	2855.236423	822.1366033	2161.95365	816.9985786	2622.12465	3187.848725	1954.045936		982.4379293		3388.326948		1908.275155	3673.840424	2510.258238	2224.97733		2035.51932	2429.500338	2175.945506			1288.224485			743.9738291	1197.45368				321.6589654													612.4729111		1572.967448
P_553.8226_2.64
P_139.0884_1.65
P_438.1967_4.84	285.7116546	707.2721788						450.3068492															655.1011109									267.9747725		261.5354814	299.1120361
P_609.3093_2.28
P_243.1475_3.82	69794.89447	73007.53942	9357.851485	48063.04158	7396.677431	28670.90044	8563.378298	30825.21474	33201.19452	27222.84178		10392.29649		40924.34047		21551.62112	43092.02223	41313.61238	22228.33446	4078.942818	24175.66734	29063.57641	34542.01408			11198.67911			8635.678119	13938.88553	822.8337525	239.8632704		3367.507989	473.3350696	1165.756094				1338.035535							6638.997957		26720.10182
P_100.1132_9.41
P_803.5622_9.36	3305.241037	2952.361117	3771.670143	3196.747107	3802.296483	2975.66156	3298.474222	3096.815222	3375.033537	2948.579564	3137.102118	2974.565166		3322.715439	3510.448371	3277.638841	3338.164872	2924.999057	3226.152773	3178.756747	3222.665555	3597.202809	2900.036079		3342.579245	3329.059088	3124.611017		3077.980517	3211.680323	3125.689041	3402.20974		3170.233766	3215.959657	3198.063603	3301.309467	3192.570289	3183.192065	3161.549542					3199.775199		3193.086964	3449.766995	3184.441432
P_297.2405_6.4			188.2763118													142.9376157										185.1300125					173.216886						174.2272783
P_488.5948_2.91																				26.04066919	156.8627861
P_423.2515_7.98	291.1241116					181.9918232						523.2462177			189.0882899							166.9959688								211.1408244
P_611.3366_2.75
P_758.7088_3.77		3021.047042		2373.47515			358.1423285	1797.388853								1192.282609	3210.532173				1183.71175	1410.50692	1571.778629							591.7994502																			1010.092062
P_302.4342_3.85	713.9426597	739.469364		721.8482164		474.1331761	169.4063321	520.3705525	534.4439534					628.7427647			721.2524411	613.1025886	459.7342606			543.0275924	587.0837628			228.1161503			170.6046763	215.5840489																			500.0434034
P_327.2028_3.85	7849.006668	8445.539591	1133.971038	7549.038962	860.7976711	4381.673723	1049.370085	4608.719083	4624.055991	3891.950483		1410.889174		6513.030786		3082.383821	6242.500988	6425.066355	2946.547565	477.4022101	3207.065528	4019.998847	4827.241351			1344.957529			1101.181268	1529.635566																	775.6668957		3691.886958
P_329.6217_3.36	625.9580101	651.0665931	422.9088179			568.5780463	155.6843009	263.2270004	258.1242069					220.9460738		184.9162257	176.7368509	553.9756068	210.2300548			235.1260553	695.9224546									96.72464716			293.2754707														111.3837128
[truncated: 1,735 more rows]
[truncated: 337 more columns]
