# Supplementary material for: Crohn’s disease in endoscopic remission, obesity, and cases of high genetic risk demonstrates overlapping shifts in the colonic mucosal-luminal interface microbiome
Source: Genome Med. 2022 Aug 15;14:91. doi: 10.1186/s13073-022-01099-7 (PMC9377146; doi:10.1186/s13073-022-01099-7)
Supplement: Supplementary file 2 — Additional file 2. Negative ESI mode metabolomics: This file contains the negative ESI mode metabolomics data. Each spectral feature is labeled by its m/z and retention time. [file 13073_2022_1099_MOESM2_ESM.csv]

Metabolites	C001	C002	C003	C004	C006	C007	C015	C016	C018	C019	C021	C022	C024	C025	C026	C027	C029	C030	C032	C033	C035	C036	C039	C041	C042	C047	C048	C053	C054	C056	C057	C059	C060	C062	C063	C064	C065	C067	C068	C070	C071	C073	C074	C076	C077	C079	C080	C082	C083
N_176.933594_0.342939058
N_78.95735951_0.35360206																																		6181.080766													11317.28952
N_514.3238336_2.402429147			2848.319591																				374.3902902				5567.747293
N_96.96810106_0.348514724	8530.046666	5320.904181																																					3929.553805
N_106.04007_8.66998227																									1269.179694																			2672.382605			12397.77225
N_582.5305633_10.20603486																																		52.14325814
N_265.1476323_5.435122746
N_283.2637798_8.105634666	493.8818298	459.0898193	342.7660168	376.6747092	377.4564609	349.8968964	433.5633368	345.5310944	307.3912656	701.5033773	404.1291785				320.9627521	364.778308	318.4698144	363.9335525	333.8878519	309.5195783	464.359935	455.476236		300.0794615		335.1388432	323.0894454	348.191614		391.6267792	356.7145806	327.2284548	363.3481863		357.7352346	314.8111858	386.6366612	401.127939	411.4160135	391.1053153						370.8063334		371.3058628	351.1408751
N_131.0717255_2.119274868
N_199.097987_2.553091105																									48.13562159
N_452.9231263_11.29289607														8842.612909											2762.004611				3299.788902					5266.514999								2937.340381	3280.464052	2877.083326	3722.656898		3023.697481
N_266.1509354_6.501213425																																										716.0403267
N_520.9105293_9.101495064																									6509.699324
N_383.189647_8.108788881	3105.158862	3281.865861	3183.708528	2747.478163	3151.1154	2683.934229	3042.45819	2651.837972	2643.566869	4569.484101	2694.751125	2630.785697	2832.232984		2708.554619	2813.258439	2664.757009	2864.997221	2723.131496	2817.087073	3340.065884	3199.648021	2692.298224	3025.58511		2958.009045	2958.461116	2521.383146		3156.572688	3110.562801	3038.847331	3121.109573		2965.660811	2831.510262	3129.104762	3086.034953	2714.602752	2864.815629	3116.336977		253.7305759			3051.469206		3209.535487	2958.255355
N_112.984983_8.618388223	5844.721239	4816.13848	5657.637768	5418.678176	5703.351422	4889.526004	5475.011235		5140.060907	5319.68686		5547.172454	5086.983807	103673.7336	5222.15761	5249.069441	4809.336013	5477.992213	4931.852934			6371.052727	9167.797871	5643.611584	77150.96899				72848.40104	5549.769496	5229.705334	5249.288343	5418.327523	116053.8296	5281.102778	5411.425706	5819.825995				6160.725953	90055.02452	95036.93053	80321.4394	85833.57079		76120.67568		5379.975927
N_182.9888279_11.28239627														13337.85594											5089.101234				8541.565184					12880.08198								4356.06086	8524.447549	8950.882627	10081.66058		9180.002578
N_116.9275228_8.248569763				84256.95679			87515.72197					96393.79792				90925.39923		99258.24982	105773.7843		91957.51385	98731.15568			19858.93707	87278.5133		93439.40431	20388.73265		81820.07481			20139.88923					116273.1022			22639.86687	22407.76756	18736.80496			21051.92344
N_261.137187_1.755630808																																																453.2544339
N_449.1495169_4.745612996														303.9547463											460.4337695				459.4464846					672.6610996								478.3574541	297.1592093	463.5596575	467.9598668
N_452.9222769_9.09732166																									7915.858181				7774.324436
N_247.8576978_0.532207624
N_215.1294347_3.49595189																					76.25998004		102.0537329																			66.60719744			84.3851179		58.02643843	211.1082612
N_253.1442239_4.165980844																																				58.34393216
N_860.8512363_11.35409072																													1226.302411					1329.817693								1322.125255	1398.838429	1371.932322	1360.022703
N_520.9110513_11.30280457														2653.903958											2969.206054				4580.998631					2327.437131								2452.082751	2699.771382	5099.558954	2747.563197		2882.102139
N_116.9281073_3.94966255				51796.80013			70285.21461					44779.88018				52472.55529		40868.31036	66873.93228			52341.06435				64241.21341		55011.16243			57987.66034
N_588.8974935_9.134285073																																		10846.25136
N_928.839726_11.35206075																									999.9825353									947.0913516										980.9603908
N_297.2432719_5.763317954														92.08096123											69.92890278				84.15826761														74.30087496				76.50958513
N_384.9348214_9.126035103																									4034.269606				13862.59127																		2862.034808
N_681.295882_7.133178615		664.0852096	519.870099		3425.888575		749.8560573				252.1581517			98.24898632																																	98.69887794
N_792.8632525_11.34598719														1769.892457											1653.701372				1742.556704					1791.553333								1793.122933	1841.088931	1958.527612	2136.312688		1935.07285
N_187.0958772_2.739928338	327.699513	413.8728205	395.2560794	363.3347826	455.4458673									96.26437719								308.0939059						429.3145797		479.4976929		531.2073833	383.4442789				452.7235605	536.2368777								543.8639993
N_316.9482859_11.25825546														11458.86											12112.50175				8777.501328					6770.43914								6534.718432	9725.520138	4468.896438	8873.904955		13762.18299
N_351.2504433_8.108962097	268.669598			177.6426609	229.5733823		239.0973619	228.7560297		388.1362195	243.6523429		191.3236297			213.0854527		201.0065607			262.3123125	258.8182822								210.5605651	233.4639297	244.0353013	220.122576					271.7472513	238.0492064									241.4885761
N_144.9244743_11.33926897																																															1856.595298
N_96.95985556_0.439278151																									32946.28995				193454.0601					90746.56551								11290.18944	173072.2762	44091.47697
N_116.9279595_11.45183705																									5812.531481				3917.405405					3425.82251								3319.514533	3656.71804				2097.997122
N_122.0246536_2.867860463														4514.221814															4685.084233					4785.609778								4819.933062	4927.521138	4917.975772	4861.306544
N_115.9206198_11.30944675														2840.370932											2446.302852
N_248.9609152_8.877762961	2371.969626	2396.65102		2504.599411	1898.64134	2334.27129	2616.621123	2005.634707	2460.131485	2604.450337	1895.257266	1948.604501	2314.302079	5987.44636	2100.63088	2571.067315	2355.523185	2514.553825	2224.889037	2532.606848	2530.883375	2477.686029	2761.854286	2142.994922		2526.655807	2540.409707	2564.908977	14392.42754	3149.119785	2462.885686	2582.387288	1970.874462	23055.01342	2738.626107	2623.160326	2026.525634	2710.032096	2577.123335	3651.673586	2623.062336	21785.55797	12437.89861	26916.41217		2164.997602	19894.96482	2752.786147	2540.525042
N_166.0149161_2.868102511														4960.66625											4881.170806									5126.680039									5056.990723	5085.747172	5079.941764
N_487.3066332_2.409599193							148.4159074																				12674.46275					688.9109665
N_144.9235568_8.228759971	6826.649142		2964.499131	7703.619269	7200.730241	3955.320371	5754.751541	3496.825808	4245.677584	4102.066356	6009.136557	2678.120345	4029.889891	10393.1592	4223.941252	3652.727614	5781.999532	5559.392437	2753.312742	5481.744112	2998.004914	3381.996323	3731.289323	5748.673632	10496.62064	6211.679097	3840.291088	6067.36792	11350.66646	7611.67151	5710.707429	3873.085065	3151.54308	11728.39833	3872.505932	2836.939238	5913.871016	6222.253673	8571.007238	3109.658569	5012.516657	6945.922368		6138.717913	11126.88195	3747.121698	11333.57815	5855.461471	3990.915518
N_432.1864455_4.825311868														198.9049543																												196.5619403	188.4584535	207.8341503
N_656.8869943_11.31939954														2289.252032											3166.187198									2043.131888								1751.371409	1881.953174	1955.104727	2158.078795		2014.958428
N_281.2495891_7.631427304	493.4430893										105.6270349
N_293.1800996_11.30356495																									822.055744
N_176.9377962_0.341128137																																															29180.9656
N_171.1027708_2.730949935													42.62805614												77.77981272
N_431.1832941_4.835002317														915.7886058															926.9637908					918.972741								972.962457	997.6848631	909.6441634
N_173.0821268_2.340797994	8035.633981					7205.639922					448.3536154											11919.54469			81.98076434		8641.773192																	93.19403755		269.791038
N_234.0017625_2.88200702																																		92.42150195										83.88305875	91.40881727		89.21782736
N_167.0181687_2.867567325														440.9317426											422.9028399				425.7828766													415.4854735	416.4673137	451.3842903			463.5378432
N_421.2254357_11.05427188																									773.1859376									747.3207686
N_311.1999739_6.232689645																									145.682506
N_265.148206_11.35371275																																										1724.962464	1666.575035		1487.318851		1466.555945
N_581.5266618_10.2090417	192.2271088	272.839735		196.0006788	207.2961926	209.4667223	230.2187875		354.2632292	193.0854665	185.5393345	217.9600379	215.1009314		219.9022997	240.776303	235.1128232	199.8601097	183.8638315	212.9577114	225.5391676	213.8943175	236.2498802	218.6810551	226.1777417	212.0263301	202.033874	198.0753227	198.6823021	237.6616565	243.0558205	250.3261279	241.163694	200.2716378	198.3545301	226.1099564	219.7338394	216.6809777	255.4002624	239.3885799	230.1280656	163.0884634		205.8998472	198.7558528	216.2171833	170.1211278	203.0308566	237.9410005
N_182.9884825_8.772212258														9997.303583											11917.60965				11554.27073														10964.67633	23369.65062	33493.78316
N_255.2334668_7.761390191							248.0752564	185.7463393	186.4399667	702.1172897									155.8657061	181.3439629					82.96615199		186.0239709								168.4470582									128.6928668		228.2686657
N_112.9851675_11.29939047														14099.49977											15382.4259				15901.55297					14242.76389								14806.21041	14536.97503	13919.85835	25981.07444		34492.12341
N_588.8990259_11.30542581														2562.318882											4424.606039				2905.72658					2960.942051									3455.719269	3295.30094	3909.985575		3328.343372
N_101.9333712_11.09825463
N_115.920348_8.30878473	56879.02571	61888.23241	68585.4363	77748.00375	60807.3084	69601.82222	102667.962	69417.29151	41492.11187	42010.63204	78529.91046	51185.19428	49547.74081	13569.30467	57308.94896	52764.53708	50547.02173	53474.16602	64768.94295	75150.63884	93952.43353	54212.94599	61636.67664	64378.08935	10229.21107	94498.8486	95209.24538	81184.61749	12017.50325	65340.25077	57564.27943	57120.46244	55455.88972	8987.968547	64889.10929	99937.42915	65270.28013	66978.29265	99698.77865	100520.24	100889.5809	15186.92772	16422.42209	13908.48922	16725.4472	67772.64339	12859.21167	68580.20921	83851.30585
N_384.9356162_11.28572985														5230.377525											5748.034				10451.74888					4589.051714								4871.431852	3269.523843	3355.216493	3980.771408		2957.258994
N_144.0672784_0.973859052
N_248.9611793_11.26252258														6334.447742											6980.400655				17828.99699					6208.776852								5745.872746	6346.593132	6249.618885	9559.918241		6279.025304
N_316.9474681_9.066573184	1250.463471		1389.927003	1460.341812	1315.754663	1522.384151	1437.785643	1197.412902	1357.361356	1306.326694	1034.548399	1132.33129	1371.925616		1135.427187	1466.559347	1277.367881	1421.568652	1205.046872	1093.376915	1179.544193	1349.966147		1554.762177		1493.509516	1393.367069	1233.325288	16641.51718	2030.198116			1157.199394			1465.478271	1175.858385	1516.33157	1569.714299	1358.484958		8411.013922			19054.65348	1168.56489		1624.99421	1212.754493
N_194.9440412_0.343197578
N_423.3257481_7.914820107														173.3264659																				153.5597767								139.2549905		126.0163374
N_194.9294636_0.417966836																									4613.48489				39260.84819					14380.2886									34651.55503	6381.694093
N_171.0663154_2.468605444																																										69.84916974	61.27961514
N_100.9328887_11.32621017														5642.132187											5556.81181				5926.967312					6109.230289								5439.509181	6354.090625	5511.519741	5559.282402
N_209.0948918_3.192442058																									391.1820189				360.6841234					522.8511733				83.39478552				250.989487	314.824509	370.8067164	222.9225739		527.5564276
N_419.2394319_8.112619101				89.65477314					79.2103334																																					82.97001144
N_123.0281557_2.867526584																									344.169166				358.9192894													352.689556	347.4369694
N_724.874857_11.32487179														1854.72467															3220.682567					1952.120763								3200.687486		1888.489938	2197.766637
N_180.9746508_11.2853825																																		1891.427043								3330.711257		3846.922227
N_295.9723423_2.868378225														37.04645306																															62.70805161
N_209.154763_4.165034613																																												64.42172025
N_408.2811878_4.326260317																																										1883.496889
N_213.1492456_3.888642137																													133.6782212
N_277.1808892_6.70638967
N_265.1480347_6.507218354	610.0463144	788.8656507	637.86485	544.4474604		494.9319806	609.7444999		495.1521046	690.0975007			520.7558325	5565.075376		580.4433874	524.3258948	575.573486		508.145071	794.0929229	651.4324049	553.3472282		4510.633012	627.4805044	569.8055722	539.7813198	4608.897133	455.6143613		515.733095		5663.701695	592.4926249	491.4960303		534.431653	600.7747784		693.4227236	5962.915604	5780.35912	5900.740823	5869.388535		6754.221821	604.3681258	589.9712108
N_201.1136814_3.137421384											161.1718014				157.4932413		129.5101214	90.98026255																		154.0257096					123.1646328					174.3008946
N_255.1965087_4.868016367														173.1194561																												151.6976951	173.6814003	152.3446998	186.0997622		184.7478951
N_384.1891264_8.098961962	934.5528352						1103.326247			1428.876558						978.8676253								1000.061886						1073.981594					1023.234348
N_68.99367544_11.25503922																																											2192.474087	2910.960167
N_100.9327589_8.280526652	19287.86216	18205.6373	29058.61361	20433.22036	21435.30986	26141.10335	29135.24598	27629.08485	19222.89615	18986.42688	41341.94842	26547.33104	27241.9769	34264.88242	14580.84866	26436.78184	29815.51637	19870.36453	19480.37896	29869.11283	28284.38948	27265.87731	27666.91792	22289.70268	29494.04879	30905.26704	27752.36592	29659.6286	35352.69931	27236.22753	27179.16509	30765.86936	28249.52127	29572.79674	18577.58789	30527.22353	20740.49859	29755.26687	20636.44438	19875.93313	29153.11116	33244.71557	34276.72563	32241.46477	34828.90982	20560.81747	28876.61368	29727.52477	24846.2223
N_356.9418862_2.869398462																													132.0673741
N_418.0348789_3.945074619
N_316.9205968_11.18370497
N_846.121856_10.78334222
N_194.0814742_4.807825188	2365.983907	2522.524036	2696.706292	2773.157249	2902.893613	2595.357391	2713.09823	2484.009939	1399.498222	2558.87562	1335.139187	2518.502267	1380.82313		1350.854468	2650.925282	1475.191779	2565.232957	1430.747322	2602.184954	1416.270349	2629.95721	2742.952402	1503.688645		1457.797893	2596.554393	1507.796797		1460.457374	2644.312843	1431.819829	2759.640438		2627.273905	1675.580085	2679.116485	1502.078044	2525.949803	1724.468424	2575.414662					1555.068628		1525.7446	2665.171861
N_185.1180962_3.919054746
N_418.0192266_5.384278598
N_247.8557805_0.785256196
N_655.4435067_7.858989609	90.22567461	105.7336662
N_206.8975408_7.973504555
N_183.138359_3.996851056
N_228.1595124_3.231921215	131.7437221		133.4884596										144.1682068		138.4241635				133.1473381														106.2355915						154.5649122
N_136.8917079_10.21011114
N_239.1264937_4.863633713	229.5329912		278.6922491	249.0032785	288.1334894	283.2354116	284.963124	277.1335815	187.6164853	238.0020164		271.6900799			273.7579888	253.1912454	206.6196312	275.2799282	257.0319498	284.9143178	265.0009073	265.823276	263.1969935	252.4318307		237.2956408	292.6433807	269.6252971			276.4075446		284.819241		250.599	238.5029011	295.9473838		289.0324051	293.3709643	270.071748					250.9808877		290.6615071	277.7042613
N_697.4917696_8.310895249
N_598.5177385_9.937749794		42.47909131
N_362.0666725_5.156844172		685.3780638				739.9592278	804.1309421		827.5020872	670.3484854			774.8687796			726.427021	814.0379293	720.1282209		780.4944109	830.168689	765.1564351	835.7980231			823.1364216	806.4426621	873.9193556		890.2359786		889.6020426			739.039343	795.4348461		783.4595764			751.0635771							888.0062886	754.6002653
N_350.9282001_11.24239267
N_294.1825314_11.36893673
N_741.5162291_9.233387666
N_318.8767576_0.436736332
N_614.400998_7.525279301
N_221.0811149_3.847491702
N_423.3797736_7.96914272
N_101.0597814_1.671744094
N_315.1270601_5.27967825
N_394.8895352_9.70982649
N_607.3469214_3.170097434	8222.181708			657.3687959				5476.470771			361.053757								876.9152313																											1005.895464
N_168.9884031_3.564257471
N_114.9335734_11.27446821
N_274.8856902_8.004269698
N_604.3229313_3.147000776	23640.76325			17216.96673	10089.67418			1971.082493			18462.62801	7239.556759							6934.59637														4349.124713						2964.838672							722.0230393
N_197.962915_11.14130082
N_303.0077486_10.95640657
N_199.0759722_3.979476737
N_129.9753893_8.763818361	2799.031682	2517.254688	2702.677273	2646.72935	4505.23999	2861.880796	3072.03739	2759.540568	2498.185379	2952.180311	2854.973082	2635.453301	2961.874641		2779.596589	3031.189981	2557.751506	2829.265743	2641.001217	2878.980991	2857.283316	2919.792969	2898.676303	2703.385956		2782.261175	2738.990986	3859.353971		3084.326842	2748.125033	2780.878581	3109.405373		2699.495713	3434.281931	2693.277199	3041.193061	3117.811351	2839.216537	2977.194399					2840.20262		3888.331889	2927.422743
N_186.1129724_2.201043757					170.9451666											137.648859		161.1043301									156.3533587	132.2194616		349.2112456		231.0552507				258.6997611					110.5095048							218.9180079	191.676425
N_756.5358789_9.661772975
N_96.9687402_0.162376418												11977.9073																									7668.639423
N_214.017576_2.953453868	498.0026496		593.672933	474.1361725	556.0252629			443.101847			585.4829582	416.504457			444.937357				461.6921441					373.309897							455.6622683		478.6783789				421.2816579		409.6895025	502.8126255						393.3101097
N_137.0086837_2.263746321
N_174.9547212_0.014821323			3107.907528		3084.427887			2806.486266							2568.264424									4670.135221							2923.988678		3183.746221				3779.270384		3173.126628	2849.133594						3343.827905
N_665.3161244_2.409647366
N_553.2863625_6.559137769
N_116.9283167_4.177728005							12598.30334											9553.637486				9640.20021
N_197.9059415_9.796767703
N_127.0391783_5.269521812
N_228.9357349_11.15966931
N_145.0495804_1.617904494
N_176.8446581_8.519263138
N_300.0664766_4.940014603	75.35069903						65.66731527	50.22073629	66.55374404	82.88941041			66.82299221				45.14000878	73.27389143	52.15984103													78.78677088									86.72944565
N_61.98869181_11.24973745
N_459.3278685_8.113403888
N_489.2140607_6.731916485		196.1808207			223.5202422			173.7437959		237.9753071		173.9508834	228.7779024		222.882459		208.3325793		202.8495937		275.9855929	169.7885032	224.9367086	184.0325437						177.4587766		179.5860086	178.9505632			203.1638514	170.144365	189.1110057		208.2682044	197.6715276					223.1147148		206.8851609	209.4819554
N_656.8315572_10.52236557
N_168.9878854_11.3593665
N_294.0297222_0.701502024	484.9864281		403.7651796	467.3353535	616.785312						932.5590006	597.2415825							737.9330844												518.9997634									436.9238996						327.5580391
N_509.3578805_7.04792355	3290.6273	298.6201658	323.3407749		575.3303192								54.72550212								1141.63615																			142.7792418
N_583.2563435_7.902506137	1983.232937	665.3443951	1414.454959							8944.355786		5598.587279				2785.16924		12075.57269			114.4721802														307.8249845
N_397.2261505_7.150052486
N_393.1714137_11.35541198
N_405.1075734_5.25411199
N_168.9884294_9.171835566	4161.33022	4495.067151	4412.167302	4301.44014	4666.229298	4190.784789	4687.05622	4050.911578	3611.261497	4159.209396	3761.724316	4175.403372	4249.022133		3530.181404	4200.014191	4020.205632	4314.160037	4479.855365	4367.782911	4608.837943	4036.514083	4116.167851	3684.93072		3811.431131	4283.63077	4111.470151		4455.639174	5042.767044	4014.777213	4460.164824		4350.65856	4187.304172	4396.445602	3950.734738	4810.750608	4592.927235	4599.944131					4298.431385		4694.985208	4568.650979
N_524.2990935_6.810256254	4081.311367	305.4742736	497.3153115	995.3636361	1269.913787	47.91838654	1270.678731	309.5250958	698.2628999	1798.362052	4644.590154	1501.938275	93.19572517			462.9673045		8561.554667			1310.014057	9373.026739								2274.171937			1305.260354		150.5309316			1172.172534		853.5404677	5431.365382					256.3035264		225.8319782
N_647.2627851_3.416098157						340.3282843	386.5409223		258.8293167									472.523752		215.7705453		349.6471325						113.5708687		31.18843667					229.7277353			207.639559
N_569.2681279_2.516100015																																																	368.9008752
N_430.0449014_5.380280984
N_481.3089977_6.448993131				149.5780626						2155.557303		658.0090401						2172.726286				1771.258591																			336.0745704
N_227.128126_3.972355395																										164.630275		158.827496		178.0654291											180.321242
N_178.880226_11.44244934
N_164.070753_1.221682317						17298.48563	29949.65733		32085.30811				21898.85736			3916.720445	5794.987964	10658.75165		1976.445745	17851.59429	21207.07332				10494.9746		5597.642436		13986.28709		12887.54152
N_612.2892399_2.863192542	1519.359557		2551.300394	2568.575192	2145.570593			693.604023			1446.768933	874.4580936							564.0576323														587.5030375
N_298.1565909_6.632400338
N_525.3020435_6.828794888	1189.788529	90.31885898		251.7207012	321.394718		339.0008036			549.5999383	1253.09126	412.827404				141.4295968		2347.967795			347.6178656	2666.578675								633.4480725			367.1143884					333.8308267			1528.464601					67.45830044
N_207.0120065_2.464407496
N_142.9747701_0.315288504
N_275.8524707_0.900122713
N_265.9507367_8.849490181				982.6091618		2073.794922	1019.16342		1028.985911	1762.729669						1127.949896			966.089537			1194.238768								1990.484013		1252.110321					1184.02458	1349.694163		2490.108051						1098.831386
N_169.1594057_4.295109906
N_254.9669618_2.282684522
N_570.411062_8.279694751
N_232.0586009_1.221987095						1548.91032	2116.137136		1842.03019	1166.556878			1571.417815			683.5597889	922.3059749	1383.554916			1515.898808	1769.465278				1299.208333				1534.786588		1493.636585			1170.336335	786.0896667					1862.083004							1473.51401	933.0399804
N_235.0197836_10.98811556
N_699.4825524_8.70708279
N_566.3273914_2.397631144																											485.11613
N_268.149112_6.566244206
N_753.5173357_9.059466184
N_464.3030265_3.903831826
N_229.1432113_4.071747121																																																93.24617239
N_673.3186585_3.150130363	1234.879274			528.5142298				675.5305998			342.1257416	560.9902134																					106.6751253
N_326.1682046_5.180729789
N_216.8532902_7.945704758
N_96.95950053_0.836403966
N_199.8506079_8.001850256
N_312.8575733_0.64107395
N_452.0800079_5.23067094
N_448.1043994_5.297722557
N_607.3452512_3.694638037		12949.62236				784.2398627			87.19423667	190.8059696			11059.88894				430.4510824	484.9780399			26343.09225											1831.7927			1098.757534													737.1341829
N_326.1874226_6.648668572	7564.679841	3243.036867	1697.719989	1265.871855	4185.884113		1278.891059			28479.21142	1270.21509	1181.188038					1161.901958	1218.693325	1064.094376		2131.546544	1433.599609		1183.495239				1190.437519				1150.450295				1232.564206			1212.143598	1238.396797	1754.362424							1301.989242	1222.841042
N_507.4788208_8.891175303
N_194.0814265_8.989986174	3214.331976		3722.366657	3634.180361	3498.781468			3277.374795			4042.849988		3390.407067		8296.434396	3484.737717		4233.179514	4486.315485	3258.824662	3573.523561		4356.323119	3900.627361		3315.671158	4582.346582	3902.593458							3711.691391	4636.228621	3830.090795	3969.370294		4255.03446						4438.908639		9022.60623	3626.954017
N_386.0680151_4.455732024
N_587.2880027_3.358764101	2721.376346		2544.600991		1329.967053			1475.291912	4975.451367																										2036.439108														552.4799307
N_555.2153543_8.134468135		79.39242612																														60.71610687																80.26636243
N_407.2801203_4.341945483
N_774.5466157_9.24333604
N_734.4420065_7.549445324				95.6657164						2357.914629	680.0510316							235.6504355				232.0520635																			222.0853335
N_125.9290205_11.13001814
N_137.0085898_3.093888488
N_352.2550227_8.028983798
N_201.9057094_8.319270815
N_307.1595793_5.583610492
N_676.1600028_10.7615616
N_647.2644576_2.85685533	308.7358456		446.3043764	498.0816437	455.8484303						408.0320995	223.3976946
N_99.92552817_11.16137676
N_255.1388036_5.195297924
N_326.1877069_11.31404076
N_185.9107108_11.15195417
N_674.2703193_3.390014377						367.1758119	369.8725296									135.3857716		451.4918801				345.9154435										92.10658703			167.6142742
N_350.1255604_6.57501397
N_264.1587667_3.579102858				66.19324621							64.20230862																			81.28078457	66.87809687							71.55478519
N_299.1424202_3.9734393
N_275.1689102_6.202814253
N_78.95907576_0.677749727		2406.258682														5688.592121		1079.714431		4064.942183			12993.62634			2083.861588	6791.694664								8310.910554
N_340.2032054_6.014009959
N_735.2297602_3.393594781						270.2659565	255.94971		143.1343227	158.5697229			147.7125167					362.9137557				338.2173252													136.7065634
N_587.2895855_2.735439378	3450.083557										12160.03111	5796.682306																					1015.923137						200.5150329
N_271.0651216_4.777129072																68.55684708				63.71692416											71.19919151							91.75365637
N_739.500523_8.756927051
N_145.0498484_10.44273875
N_305.2156868_11.29790054
N_773.5427223_9.249153468
N_226.1630109_1.849647599
N_325.1838371_6.842823252	37616.42235	16202.66484	14272.93853	18986.59309	30599.89048	12863.63099	19248.1059	13877.51742	15425.47342	138107.7163	14256.10371	13824.32665	14558.34224		17931.72188	14549.54768	14376.47536	17637.13461	18370.7583	13704.82407	24976.57097	13807.5139	6212.427274	15006.40357		14195.61243	18658.4828	14670.57221		14301.01366	14559.34128	14692.74256	14988.04329		17761.12853	15457.29081	18362.25095	15625.45544	14284.03191	14907.59675	21053.96805					15793.33262		19408.78214	13914.70684
N_807.4308803_2.663731417
N_587.2864039_3.896897258		1315.64665											733.3008476				118.2341284				839.1320094	2117.65192				209.4265404
N_768.5366443_9.180758902
N_755.5334632_9.666712749
N_670.4632522_7.989409653			134.5289041						101.9603362						123.7843882						135.3702936			112.3019793		138.9009653					93.76697036						129.9343356
N_153.0317469_3.058814332
N_173.0812932_2.526417498									224.4568312			8708.86105	240.9474764			8648.081579				8428.744961	248.6138628		8074.696237					217.591344					1724.233979		1877.66379													375.861305
N_660.2844081_5.33465375
N_323.2190406_7.536002789	329.8542378				186.6901568					369.9184514		144.9290083															157.7499936			139.9859549	144.4962654	119.9594309									181.8931844
N_353.2001904_6.797148324
N_363.0699091_4.868533667		106.4238071	101.5024249	97.92045018		118.4834172		106.1929079		109.3669119			108.0270271		122.4874674		105.4623767					109.0036866					127.8988671	139.6765132		121.0445983	119.9869879						105.3100264	124.7824079			104.1493712					118.2512997			131.0911682
N_165.0741725_0.690988186	882.4783614			526.1595597	1004.747378						8248.682008				260.6187217				1916.765611												615.3447356															330.1129217
N_592.3207073_2.859984521	13956.63929			3857.161191				9684.022255			2149.840535								884.3130955																				170.1911124
N_331.1305518_3.032088928																																140.773491
N_164.0707767_0.6981645	8162.818512				9154.400128			5608.285573			78671.08368																										858.7736853									2945.374962
N_167.0320259_8.636131364
N_182.0823899_2.329636323		82.31734134							134.5164785													188.3796306
N_289.9732881_1.687294002
N_333.9381025_11.23939835
N_180.9729394_8.776513672	869.364474	930.814427		977.9386496	1182.737817			836.0389114		2623.927807			1145.240796					1032.742428		928.5417617												2558.050269									958.8544381
N_243.1237538_3.81593432
N_443.8120088_0.61647413
N_367.357591_9.278833985
N_293.1791142_7.321933908		488.9667077								953.4204656											501.3653297																				513.1872167
N_571.8537485_10.55667534
N_448.9479075_2.27895714
N_787.5595254_9.713674379
N_196.0243775_2.426312461	217.6834989		246.890965	214.494921	260.742164			259.0346149			208.4216749	172.7820487			174.7781651				205.9278332												221.0400793		206.9374239				217.9152651		197.8076385	230.7250513						189.0703317
N_641.301423_3.146163991	1560.007741			792.1233772	690.7835728						748.2578071	496.566779																					205.9681497						176.5685067
N_198.1574175_3.600326076
N_607.3138989_3.261680553		1335.335671											419.3803733								1018.602383					179.3569307									163.0324652
N_273.1345446_3.400032851
N_327.1836023_11.31181585
N_281.10622_3.020183314
N_590.3077102_2.881710132	27933.88384		32353.6255	30582.71952	22582.15218			6589.661962			20636.96339	9742.260561							3852.345694														3575.952072						1681.518288	503.8546597						152.4046998
N_611.2861003_2.868336129	4300.778341		6622.345631	6780.444402	5672.037209			1851.214348			4119.022307	2553.740204							1381.140641														1552.828056						707.9289668
N_130.0865058_0.885082601						9817.50343	26654.12818		22674.23149				21909.83845			4306.803574	7056.242039	12268.42019			18142.85852	15961.81897				11933.01238				15157.41948											20794.81616
N_526.3043604_6.804899678	464.0417239										247.8759849							463.812329			66.88293974	531.9623826											75.3645491								334.4441472
N_241.1440534_3.579000804
N_585.364673_7.273979898																						292.4938911
N_267.0910669_2.817945975
N_132.8689919_8.45983591
N_167.0318354_11.06804627
N_343.212347_3.055897235
N_294.0293202_1.21192264						754.3886794	811.4309358		678.2535178	581.2417966			643.3076928			378.741437	492.2148399	657.6398609		228.3332591	656.6956298	772.5748692				639.0031218		513.3346777		725.3909985		714.3003442			615.0875151			730.672926			810.447995							720.1443016	507.9195072
N_171.1383965_4.856774252	146.5393674	130.0328625	152.974946		182.4938414		160.1343953	152.4719544				150.1191097			127.3094157			136.1180816		151.7152128	145.0715562	138.567432	147.7431909	139.7356078			169.8698666	147.7400197				167.9255787					149.6388166	161.1201099	187.8571157	135.0405459						149.2792052		157.8371777	152.2807409
N_212.9785668_9.170400404
N_253.0749759_2.464101097
N_383.1819626_2.487182884									825.8707544				456.285272				774.0600601				431.1304367					985.4621809		821.7336995		1883.803726		816.9638798						253.4639929										486.5128265
N_613.298537_2.860386041	1752.063238		639.5213403	1006.529002	1763.747356			2416.692488			496.038488
N_515.3283804_2.455664908			862.1656031																								1531.242237			661.8790134
N_312.1717643_10.86719424
N_165.0741396_1.214213341		456.2592793				2268.346875	3144.081115			879.4399732						379.9597915	592.4879636	1203.807533				2334.614805				1078.686987		638.8827138		1693.963418		1342.042539			981.5315024													1166.988762	566.6341903
N_640.6274549_7.950204775		124.5837399		144.089082			191.7016315			272.3093304	256.0551462							137.0908889		155.6551121	168.6592791	139.7658692				126.9897382		186.691121			134.2282619		153.8838906		159.5205322		135.2896298		125.5226623							142.4235236			139.9615942
N_181.0533042_2.884046773
N_673.2579811_3.390741845						490.8855135	532.7141264									202.9061166		667.047883		238.2616176		609.1822232										142.1836962			279.0132477
N_265.1473547_10.38702095
N_535.318781_8.825012299						108.4940155	107.201739	116.0083254	187.6313611						111.3572393		98.49126877	110.5261145			130.0698296																									96.13751149
N_589.3039934_2.896271172	71560.54538		82338.59524	86151.70062	62897.99101			17546.1651			52497.79169	25858.41905							9784.587061												365.1201049		9376.499235				210.0105998		4353.792302	1366.46893						379.9297934
N_397.3332725_8.474397247
N_449.1077666_5.276464192
N_610.5613376_10.91739342
N_734.230245_2.862023031	700.1423918		857.0775349	964.0873328	722.6138568			263.5534591			729.8236782	338.6804133
N_112.9844248_0.5407252
N_400.0233776_3.066500194
N_368.2415335_8.06922446						117.7679667										137.2694337							108.1517133							132.1388475						102.2186434			125.9968633
N_491.3127424_2.485895682																											182.2439056
N_547.2848639_6.894385637	174.5206704						43.32504868											371.0197301				373.6104244								85.60281716											208.1667105
N_200.858588_8.443243332																			1995.046566	2825.077789										2090.491893			2184.189353				2131.543368			1773.705332
N_453.3958149_9.272048477
N_343.2484522_5.434449049			143.7691553	60.45480733		83.99766123	133.7574569									86.91322197											106.9262808														91.59056462								118.4012381
N_223.1696283_4.606826529
N_361.1666552_11.36969645
N_508.4826297_8.894856971
N_623.5358157_7.403036375	1753.786112							50.92045876													752.0246201
N_499.3631107_7.620184898			81.76638887				112.3288878			158.9835073												85.42440362
N_277.1445946_5.348047107			274.154113				317.971869	235.4518079			143.6144854							221.6973338					254.1430036																		302.5735696								185.6188197
N_129.9753065_11.27150413
N_146.9648429_9.226796631			6101.830882	4882.421117		5729.726227	5804.963243		4652.45615	5050.594704		5533.368907	5007.373903		5086.212141	6872.858091	7091.954799	5324.715585		5456.054441	5304.700358	5689.163046	5480.986924				5748.333058	6190.478894		5001.907061	5770.766404	5592.663984	5441.270901		5499.101306	5630.501718	5561.436026	5533.543433	5931.026842	5099.529091	5562.545141							6238.077589	6896.948964
N_210.0984777_3.066037075
N_197.9909146_2.953774955	663.1282081		666.1438722	595.1871591	613.0546065			596.6030046			695.1866205	533.2974781			600.6009605				564.9640851					432.7005866							544.9308101		554.5882698				454.9823894		497.7771993	599.4370456						519.1963551
N_639.2957204_3.675411069						766.9306592	829.6902385		891.4883597				1170.144115			556.9781576	395.9465291	1780.158771		351.5053311		2691.025011				449.3128892		625.7251548				615.3482393			864.0374659	670.8259497												178.1672036	428.970498
N_383.3517993_8.864678063	366.3425995																				227.5564361
N_333.1352314_6.57495751
N_669.4593789_7.99616684	332.0466483	341.5808945	325.2049727				331.6889691	366.1284825	278.790213	388.496515	259.9722158				352.4314445	293.5962918		358.3734285	336.2351497	334.9425786			323.8206209	265.5043612		337.1825292		335.5788903		323.670522	385.9854445				297.3755141	344.0272107					296.4372363					256.2321835		337.7957819	334.719786
N_200.9092098_9.694414537
N_625.3010874_3.14750114	992.2200192		198.9230272	1133.616972	800.1957854			202.3322809			1008.885033	549.8771934							504.3246051														401.1263663						309.3289715
N_161.9124646_11.15230409
N_195.1387191_4.470015267
N_510.3426586_8.745073881
N_213.0144034_3.471657534		6053.538314				5117.537423	5961.859669		5512.50353	5173.267176			6354.288694			5482.885423	4830.666192	5986.795773		5391.509166	6577.540885	6221.961105	5082.557776			5829.186888	4647.562945	4801.89345		5680.164214		5210.607286			5671.527049	5456.894088		4989.747054			5953.553716							5043.242415	5357.600288
N_438.0763311_5.336154046
N_235.0197421_8.667185325
N_61.99037866_8.834842769				2513.74838	2237.617605		2445.010509		2039.542148	2198.507748	1988.349564		1839.295125				2074.399111	2354.448324	2208.664012				2214.709622				2245.6809			2358.637761	2657.485345		2228.804067		2281.893376		2337.898491	3161.338354	2074.701646	2834.455612	2390.776328					2296.833929		2353.55109	2176.428566
N_671.3076179_3.672667435		469.2620787				1637.988061	1789.722292		1766.207443	1130.78976			2213.200063			1153.559844		3472.427799			596.7121397	3740.682808	252.9865039			1067.17437		1420.837056		346.9657966		1396.71737			1875.939248	1504.473384												420.1750378
N_591.315076_2.874451555	35788.0664		8255.179897	13546.30699	23381.46979			25584.64998			7652.776088				408.7739848				2681.622038														905.8048653				566.2296321		663.8245137
N_796.571674_10.17980796
N_293.1761081_4.400181187
N_116.9277692_9.694375696				69793.05378			63122.21581									69432.21142					70771.56546					72519.16714		70032.83809											66508.53238
N_197.9623556_8.277532292
N_680.5656187_7.364734665
N_250.1447046_6.067356508		116.9784103					133.3079378								76.88286482								127.5694184							90.7465777					108.8646273				113.1249635									108.8990252	120.4328556
N_229.0028911_1.685575403
N_481.427973_9.921652195
N_516.3324056_2.499386078																											284.3429073
N_99.92563046_8.544380502	5931.967281	12275.93779	5587.784433	4542.455891	14432.50278	11293.73429	5904.346567	4673.358987	11612.89601	15891.81917	6273.17847	5796.014059	6538.387789		5918.304738	5971.978526	6125.051798	5723.47811	16590.50095	11433.80392	9715.492867	5576.178753	14417.70789	15182.41978		5939.132031	6015.045644			20593.89378	6008.379208	5426.23927	5351.8786		5569.848226	5903.378216	6101.566318	6259.195557	10496.60787		15888.08892					4287.228838		6225.782542	5659.845349
N_154.973111_9.060052042
N_465.3182082_8.406879305
N_295.1781817_11.36853016
N_849.5390258_9.627302399
N_139.00618_0.782262471
N_591.3158253_3.387286313		48230.96892				14619.85469	5708.804577		1878.472487				16609.01767				1248.768341	10418.39792		1864.172095	18772.5396					6123.111751									6132.775649														553.2959287
N_605.330975_3.14504718	30314.12082			6957.387942	9822.482967						5836.074462								3913.263111																				1228.388248	714.2322884						2310.622082
N_299.1522862_6.633955146
N_405.2654614_3.920478049
N_252.0103649_11.03043215
N_624.5393395_7.40232747	698.8386829
N_425.8012661_0.582670775
N_297.1527191_11.06668175
N_671.3073441_3.149643878	2975.411663		549.414769	3235.865204	2067.511538			524.4655968			3117.89768	1481.911764							1544.071226														1096.199156						787.4258269	636.8806648						209.0908661
N_309.1011657_3.314785006																																								96.24408161
N_587.2884766_8.014594786	301.3394814		325.4152249				90.60856117			421.8126764		117.3967605						317.5545987				384.8813264
N_91.00189715_4.040017653
N_388.1368166_5.259304349
N_277.0832425_3.040729558
N_396.2166371_7.457048297				111.7120674			102.6272657																																							94.27925834
N_767.5334299_9.19971195
N_153.9725616_8.310789523
N_237.1172044_5.110850711
N_339.1998498_11.26708237
N_78.95882024_3.023033326
N_117.9277821_11.26155953
N_232.0587734_0.701502187	924.8833097		703.6935795	844.2004076	1299.005695			883.4189194			2713.778652	1118.91255							1766.734523												970.7223048		449.0477195						997.8691994	692.0035076
N_325.183706_8.95744723	2320.543971		2082.317089	2643.345283	3096.357959	2544.247148	2598.823353	2096.633306		2104.67121			2310.796723		2244.149887	3498.518603		2799.298886	3199.412745					2300.170696		2371.195434	3011.545783	2519.569645		2063.520024	1917.363012	3534.039647	2772.005339		1911.687935	3034.057928	2076.406189	2651.786336	2519.200489	2191.037673	2048.76529					2383.812074		3026.433517
N_731.5567569_7.55452212
N_691.4419502_7.944930117
N_103.039526_0.7501651
N_199.1334021_3.916603011																								75.30549222												60.36546035
N_91.00218996_2.855004875
N_422.1059525_5.296198438
N_589.5191767_8.059826928
N_117.0549766_1.558438861
N_358.1037708_5.25648843
N_248.9601739_9.951627549
N_466.4343419_8.445398525
N_611.2878469_5.641861679	2458.115521								628.973263	29907.46084		983.7434502						9625.213628				6514.820156																3713.029002			59346.36823
N_146.9648639_11.30939164
N_286.1297616_4.103177828
N_679.562247_7.360014559
N_96.96888071_0.352655562
N_349.8049242_0.789259439
N_651.5578756_7.3924159
N_316.9478849_10.01648681
N_258.1795675_5.257738703
N_396.1459789_10.90084528
N_263.1647464_6.164167799																																									48.42659248
N_316.9479606_8.018508322			1579.908003		1669.670332			1639.826797				1634.384839							1568.121478														1482.101662				1467.442928			1856.571006						1948.349479
N_137.0086184_0.583548428
N_85.06497481_2.098880887
N_457.317806_7.253395731
N_742.5196608_9.23048757
N_134.8942728_10.67010988
N_823.5247086_9.664150424
N_423.2269896_10.75727304
N_425.3642173_8.782396848
N_178.843194_8.514236083
N_420.016061_5.352176138
N_754.5201742_9.058936829
N_612.595661_7.804908962										154.5095624
N_737.5973016_8.598023975
N_604.3226369_3.66239515		2259.164567				7028.374293	8157.308187		8379.398297	5373.499685			12821.25161			4630.767228	3551.927839	19701.686		2953.481486	3210.235467	33747.86035	895.0543375			4311.524967		5775.584231		1138.705221		6117.729047			8316.257855	7395.634644												1567.167692	3685.423405
N_601.3032309_4.209592209								357.9598434		449.7001586			1196.230124			378.7332784	317.8531871		261.2532534	117.8991919	1118.367157	841.0123904				257.7222475		334.0677364		66.639841		303.8770702				512.6167114
N_248.9603179_8.022930581			3216.634387		3330.247207			2947.71613			2870.407887	2621.697397			2964.613577				3089.606242					3045.261349							3078.943093		2901.416504				3166.110925			3164.201035						3240.24996
N_679.2736851_3.390151728						670.51827	607.632772		300.7066595	367.8416603			291.2939267			285.1006123		741.3620205		356.1255515		540.5890818						236.9915695				164.6729198			344.7094269	180.0191469
N_717.5397063_7.398567714
N_114.9336891_8.565385396			2655.869023		2665.585146	2743.199094			4048.829316	2651.349393	3311.65134	2923.741432			3215.149542			2775.319256	3121.263537									2136.985948		3437.006571		3261.223929					2802.732019
N_209.0844892_3.855144241
N_241.1441615_4.41384895
N_127.0753381_2.398562135
N_740.5045355_8.747713281
N_505.3343171_8.312187728
N_96.96292664_0.367444244
N_257.1305983_3.074639479									195.3393735
N_266.1510613_5.69697558																															84.19271164
N_810.5097192_9.221919242
N_297.1523833_6.688787781
N_235.0201503_1.642045367
N_579.4427883_9.349405332
N_327.2529899_6.854344943			201.7883463		171.8110354		197.2221459					157.5593202			94.92757829	134.3720203							127.6082309	144.8130525		119.5918223					141.9671061
N_298.1296991_3.323886989
N_761.1399745_10.76883767
N_134.8949057_8.534996916	10858.67615	11990.01074	8888.323509	11339.66943	3326.555117	3410.304617		3529.404819			13906.12813	10478.29061	5619.71387		4297.640439	5011.53133			3477.371459	8704.818511	3460.850365	3562.37003	2913.891308	4545.381804		4341.402459	3456.866409	3654.146225		3263.052393	3460.193321	3405.934253	4733.348849		10366.68475	3599.278772	2997.668879			3053.730968						12102.9649		2996.138897	4884.742635
N_157.9003174_11.37270135
N_673.3195654_3.676403992		1125.517506				446.9880968	232.9866008						1315.015942			642.6184025		464.5853702			1388.900226											719.1908465																397.3932193
N_489.3059801_2.466092363			1547.905358																								4828.731716					240.4980382
N_498.0831296_5.174816985
N_333.9378249_8.834855917			918.9090648							1296.18468														885.648042			854.3664211						949.983942					971.2377039										2462.427103
N_737.5961214_11.2053165
N_412.1920288_8.181508587	200.6268878		344.5359293				316.0090168	335.9437191		407.6562876		414.8595063				388.8904164		507.7766809		600.2878245		583.2612844					564.3281594			457.308437						468.146929			449.3464187							453.9210516		458.6729683	515.9260195
N_261.1372073_1.541604375
N_590.3071332_3.387014211		7310.113619				18840.30672	20851.04747		6190.611994				8676.951455			6029.007912	1345.517442	34512.12922			2736.15038	42095.68563	2989.038495			2807.013168		3413.283931				2684.904215			6599.343445													388.283817	2467.132964
N_262.1406542_1.811011233
N_294.8960254_9.688503503
N_410.1614943_11.29620541
N_277.183457_11.23366984
N_207.1019541_3.972026526
N_826.7911052_10.9107763
N_115.9205539_9.500869435	22278.08484	29701.01873		27572.24289		27447.1882	32612.01649	28951.31859			24827.13316									33150.47847	30742.71674					30663.63407	30789.16837	32836.71559								34686.84307			32675.55907	39743.75163	34079.50412								31782.92218
N_524.2721089_2.074752732
N_227.9344732_11.14299921
N_254.0698346_0.975699676
N_493.3511144_8.771243875
N_225.1598811_1.816297603																																																522.2484944
N_311.1688344_6.181101007	12750.04979	7029.74674	6269.791591	5631.197922	8852.10622	4246.969829	5355.49604	4263.478002	4966.566296	28658.84297	5172.4375	5431.957577	9729.069666		10126.26018	5149.618487	4715.307637	9539.527952	10509.53601	9433.955	16065.62486	5210.045696	5075.534183	5739.486993		10098.8423	4538.270021	5673.956292		10487.65119	5361.314903	5554.522013	5361.082868		4517.462592	11307.87602	9946.378165	5247.677019	5039.317819	5477.269371	6441.61068					11012.81659		5299.516671	5429.335819
N_769.5467745_9.630968434
N_689.5833756_7.574662645
N_242.1755621_3.466586906	1104.979894		1292.291579	1328.271093				1335.570622			1258.856914				1323.997814				1350.443249					1499.465988							1503.429434		1504.834622				1681.95677			1518.486612						1587.673232
N_395.1060864_6.562757125
N_665.5463841_7.176803826
N_387.1335127_5.297723755
N_385.1763543_3.673880791			48.63403593						554.2144199		831.8158888		537.6225354								215.9977341					226.6887387		281.2701201		228.5233379		201.8607182				324.412015												59.62656272
N_312.1722395_6.411074758	2431.129378		1215.046635		1311.152272					5719.558687											1987.84444																	992.4516871		1055.869956	1101.01789
N_147.0442907_0.693816866	1577.630828		605.6046216	815.8268033	1713.611721			1061.763885			12554.39881								3791.656602												1077.987551								1087.764101	640.1641327						506.1128793
N_221.154257_4.334896708
N_96.96879155_0.684404182																10686.16316				7354.098231			27046.50196			4011.944072	11938.25942								15868.29208
N_216.9274541_0.453810305
N_122.0461378_10.88941846
N_403.1059808_5.285610744
N_453.2315567_4.764235816			139.2644772	139.3005599	144.10479					10225.54912	381.3399361	3317.535582						2994.829052				8218.534165											96.19518029								614.312401
N_565.3241785_2.401957356			418.189373																								1597.625034
N_148.9517034_9.045536412
N_189.1121481_1.921693927
N_422.2300167_10.80761023
N_200.858021_11.1183997
N_195.063751_2.374180096																																						52.14828707
N_236.0963654_3.418394667							116.8468609						229.998513														124.0771218			336.3912729						354.8375643		308.91427
N_339.1998427_8.526955778	20078.98776	9967.503406	2793.800116	5063.307047	12603.24586	4186.611697	5172.836546	4517.118796	4897.650864	66439.09684	5057.159182	4643.801917	4785.228239		4712.425303	4539.005897	5109.035295	9233.856196	8941.788255	4747.135317	11068.52304	5301.623993	4323.616095	4864.947082		4739.864728	4661.731678	4834.804665		5302.756759	4800.829108	5175.846517			4606.906719	4870.453213	4880.140948	5139.044766	4800.400329	5163.291413	8942.746736					5175.504805		5099.85226	4870.484207
N_474.0304608_5.266967171
N_245.8946025_9.790788414
N_437.286878_8.007487563
N_91.0025498_2.071692303
N_137.0087094_1.592866026
N_362.0665378_4.634301001	674.7182702		773.5878505	719.2198602	742.625283			774.3763219			751.7999078	718.4794973			802.2560985				804.7823246					856.2744561							816.2438755		802.3091508				835.6014645		804.1553194	865.2935889						824.92612
N_91.00268267_1.421955541																								825.5241559
N_257.1753008_5.280534133
N_257.1397273_3.865049469
N_606.3359998_3.180186775	10608.22602	456.4718442		1974.826337				2505.013116			1228.331582								1463.104885																				320.6931832
N_222.8406777_8.310976164
N_649.5515879_7.403217931
N_743.5242881_9.246117051
N_198.9173961_0.67918245
N_243.1788402_3.687366822			185.8677757		223.1469418												238.2458732	208.0443244			200.8129641					186.4430748											254.589831		205.2250412										213.43749
N_641.6317125_7.937342836	114.3826388																56.4065961		59.23696212																			83.04921541
N_448.138162_4.511884923
N_610.5607696_8.856560373	164.5983362	180.9373498	199.7951889		165.6800431		170.3785506	190.6412608	179.8981457	159.149738		180.384794			190.0426873	172.1757572	156.2910858		167.5910601	185.606058	205.3927272		180.8429127	184.1087414		169.9255716	167.0678277	187.5613208		139.2865779	162.0509285		172.2399832		163.2004343	181.657419		145.8339425	169.7327146	184.9469039	171.0223043							177.1750082	175.6822591
N_349.2056287_7.040093267	141.3429966							91.25343447		481.0597726								76.70646039			108.5727175	337.0683468																			120.6929849
N_401.8978171_10.67678699
N_423.20369_2.845683626					360.9079491					123.3237925								203.8458518				865.8816253
N_473.4009917_9.247003352
N_642.6348887_7.971619944
N_589.3043866_3.368152951		19431.64534				49870.33832	55691.4328		17279.03497	24571.30707			23106.53678			15517.38926	3798.049242	83604.2645		19410.96103	6550.343777	112149.9073				7181.211222		8937.549805		2745.684049		7042.714743			17199.16279	7957.377511												1039.760844	6424.278482
N_560.3323644_3.68155036						293.6842831	387.981823		355.8282759				539.7167914			203.0758952		864.1203273				1529.878847				185.5674327		293.0879792				295.4715938			426.2063715													76.87914006	193.7101372
N_431.2270373_3.933913206									407.3135262																											352.5704758										97.83535681
N_242.1756247_3.887357596						1219.347171	1376.12359		1137.366206				1340.932115			1328.260654	1678.947692	1316.128229		1581.035987	1291.545248	1201.671896	1569.267691				1545.252764	1256.427208		1403.939932		1421.969901			1546.611334	1311.385061		1484.551181			1480.405329							1673.329825	1432.032117
N_135.9697288_11.28843061
N_91.00232652_0.656868483
N_267.1466117_6.561089461
N_641.2982464_3.671434463		959.202565				480.9314178	367.6576408		352.5460657				1128.214785			468.5490313	287.594539	799.035685				1005.908797						267.2165666				490.4328258			550.5569452														223.2093316
N_254.078692_2.481918105
N_315.1803778_4.133346408
N_115.9206257_3.314108867			3541.690399	2956.58213				3583.692341			2327.18924																				5144.926731
N_89.02361669_11.04491693
N_601.3029136_3.145874133	2769.738318										10365.55677	4168.455477																					1078.847308
N_271.0699334_1.744478814									1402.355521	1575.562418							626.9534696	1180.583589				2001.847572				996.6907266				1621.306335						363.1855223					1345.944906							470.8524075
N_450.1068284_5.332379222
N_301.0960609_4.901142412	280.3642423	264.5334115	345.4298889	327.3436723	349.4094208	328.1228418	389.4397842	352.4861354	301.2525253		280.0025945	294.0683198	301.0114035		298.0183625	319.2000946	282.1924104	294.1257559		329.7039018	309.3600303	345.9582241	279.4726634	315.9848967		295.4901856	355.0412912	318.1245167		312.5977328	339.2901396	322.5823906	355.7815775		341.8449397		268.5248961	303.1491607		316.2377835	367.6495076					251.1588101		366.1822453	331.4383146
N_269.1312787_4.934824027		408.4251647				459.720731	635.4227677			536.2090924						501.9199622		537.6831238		513.2079727		535.1576481	544.9529232				525.4129074								552.3722341						554.326351								580.0891526
N_625.3005586_3.655359765						626.2519139			572.4604651	386.2919409			794.4067453			413.8672993	323.6043911	1234.295984		296.1222562	322.7714625	1354.466105				378.7476668		505.7935495			285.790951	509.1058461			754.7730553	543.2494905
N_305.1505123_2.590086289	1448.352137	5514.498298	5866.019821	703.3846756	2350.172127	431.0071643		204.6463903	703.6591708			297.1058986	1754.977461			204.556749		758.8513411		159.4494461		1776.48197				438.7880238						661.4731657			480.6187448	865.1656355			111.9536611	226.3190211									270.7496871
N_327.8230062_0.67705637
N_339.1994622_6.423433101			12409.70072						7125.111272				5408.094268		5283.962276		5654.666268	5752.805026	5325.936017					5691.523176						5693.759498	5630.99157	5775.162819			2489.818189			5661.607592		5296.889139	5971.304494					5784.565679		6613.748351
N_243.1705578_1.600689246																																					127.9465586
N_197.1538564_4.420663968							146.7031654
N_237.0771347_2.714990322
N_325.1838608_11.18048554
N_473.3990098_8.010862665	84.60945646	231.2394893	214.8695603	140.8112551	135.7656512	104.1027168			108.728543			117.7560925	97.23798261							128.4620344			103.3861999				90.80875622										92.31647724				88.34555396								70.27871723
N_605.3298999_3.674285216						5495.139639	2580.577162		2535.09779				22460.49406			6879.870671	3020.74379			1011.914544	20427.15668					8719.161139		1808.843887		355.7543796						1642.136947													925.6292921
N_589.3022002_5.681365073	779.2551217		779.5978827		329.8071932						324.3041155							2085.187959				2278.266332
N_96.9626479_0.716254455
N_236.1051102_4.386232814																										75.36566202
N_569.4063635_8.301312053
N_136.8916002_11.31467266
N_781.5490643_9.628066876
N_559.3288315_3.151564373	2593.353059		241.1408479	1929.547064	1195.357257			233.4512904			2378.792373								835.7864061														528.9465474						412.1889411	327.1860783
N_398.336309_8.40731771
N_319.1660458_3.059776181		14030.71058			876.9257775								1249.406289		7878.62807				113.0247262		2692.465021					435.1671304
N_582.5261202_8.951252062	68.16792258							72.84157969		80.28207551						89.6600013	74.43295185	88.02873855												54.43710212					92.49610543		74.07169945				64.42034152							83.4456733	82.04911384
N_597.4390818_8.560425691
N_488.310235_2.463218354																											3496.968817
N_124.9961129_10.64723449
N_231.9428253_11.1180825
N_197.99075_3.473207057		669.4654755				522.5533955	648.7723581		618.1009849	528.8889861			745.0659002			587.2849191	482.5818442	629.6897384		536.7452698	692.8022799	665.6019614	530.2086195			596.289951	467.8756685	501.6194121		617.8063954		549.5424973			579.2428562	487.0684207		514.425584			603.7322228							478.5110199	572.6131646
N_306.1533681_2.724485645		945.4175867															73.2686925	121.1123581				396.7145095
N_168.9885555_1.917120383
N_665.5745604_7.543621619
N_626.5488699_8.792201618			91.09849672			69.35357888			74.84993586						63.77056769							72.99222743		86.26962001				82.21641636				102.3548098			83.86878796
N_100.9330589_9.625587968						9936.081995		9424.176632			14009.06472									13010.58542						10603.00476	13309.49004	13573.05604				13435.52333				13674.13612		13772.72261			13200.14456								13100.59922
N_345.832812_0.634558375
N_497.3361824_2.452917145																											72671.16354
N_506.2047116_10.76246146
N_369.300145_8.000499196
N_128.009502_8.890856497	3000.662061	3549.877152			3220.646566		5853.874417	4610.869379	5868.59036		3590.273797	3977.775277	5045.881407				4342.204448	3685.287637	4169.389358		3405.631735	7849.23491				4217.994742		8117.941142		3255.19866					3738.408723	4564.719718			3381.76874							3481.286554		4355.27223
N_836.5278445_9.175893291
N_291.1443672_3.403170555
N_112.9846929_9.956772885
N_605.2981993_3.17681992						904.1454055	899.2278353									195.9859254		1746.616153				3033.843045													266.9872181
N_197.1538577_3.616999644
N_78.95903078_0.291172617	4271.59663				1932.930541			2258.11239				5870.719852																			994.27922		1196.865532				4209.066607		2054.452509
N_559.3285031_3.673598185		290.4896214				814.013738	1053.712392		993.471319				1543.926935			611.6313463	418.3784082	2344.634377				3936.036736				543.7421077		698.7437842		135.1158945		766.7479143			1060.048862	850.433552												217.0135508	502.0257893
N_800.5648993_9.222838718
N_374.2225166_2.164594248
N_196.0245226_2.935457465		187.359508				205.401554	245.0423345		233.3343866	233.3950075			190.2790217			228.8353704	215.0130184	257.9641117		217.9716155	173.7012277	292.2973486	221.0119817			238.1791663	162.3804899	193.4864155		242.1437247		183.9400745			246.5737615	208.5862847		156.6400514			248.9419842							221.2299296	208.9428755
N_626.5490674_10.90167869
N_672.3115037_3.146835616	1124.105512			1300.583321	854.1117578			185.2846325			1161.043131	560.5091052							553.3061652																					276.095411
N_224.0919465_4.815379525									143.8576663		167.204963		151.0207987		151.5033822			101.9916403			186.7219029															172.4154004		201.0370691		153.8694447								161.9953997
N_338.1718232_2.337406663												50.05300313
N_213.9635724_2.28185196
N_799.546759_7.555106463
N_549.5261858_9.459139812
N_285.1263036_4.1197951
N_135.8947391_10.23914277
N_68.99728942_9.05371214	2676.017744	2939.753553	2881.48396	3140.504126	3082.635184	2905.816811	3083.359698	2938.519465	2917.263209	2957.605111	3196.262268	3064.615277	3166.608668		3064.734585	3030.642944	3107.865974	2864.470413	2939.822839	3136.934677	2963.945906	2744.339137	3181.084305	3080.86694		2976.555044	3140.01072	2814.167574		3084.659888	3148.047932	3084.107638	3031.730843		3225.496922	3287.180322	3028.080742	2976.818658	3096.688613	3375.148436	3248.425454					2881.44438		2875.652502	3284.668467
N_682.3004148_7.015341988			202.0907216									298.5452663																													284.1753511
N_809.506621_9.227479135
N_291.1994156_11.2704768
N_284.2672022_8.042189484
N_403.2686869_3.658910889
N_174.9554163_0.35955214																																						2568.19686
N_603.3202228_3.153802344	56763.7592		4873.391424	40393.84187	22950.5422			4652.053007			52868.21469	17722.28105							16366.86927												595.1937292		10696.61337						7715.417494	6315.464112						1942.251893
N_179.1072703_3.948238956
N_83.04959667_5.275764579
N_325.183735_5.073903022			7701.847675
N_124.0761812_2.600356728			327.1202596
N_355.1581501_7.534702926	1477.061456									1780.607419													1353.358638																	1458.522589						1459.297977
N_565.0316931_5.312572784
N_257.1654352_2.592737558			1381.445875	505.6536386	801.5537608		293.5261774		604.4660209		715.0860725		585.2715396						180.8016003		247.1298969					154.2593348		295.8450703
N_446.110589_5.284272122
N_222.0294557_0.697283399			148.9135561	165.127291							604.8483786	276.7658417																																		101.0272649
N_239.0667925_5.48250264	239.8680167						284.9300281					251.8115182	157.4737956		258.5320245	276.7545197	258.0577841			288.5651126	253.0062472			217.2441534			296.4273336			235.2095044	258.8381816							286.7297675			303.0391879					267.7002126		289.0698748	262.1574534
N_91.00287551_0.407057794
N_487.2284274_8.122659033	116.0150461									161.286831																				114.0647517
N_198.9172059_0.447589465
N_498.3393939_2.496069126
N_661.2743907_3.677063774						271.1312204			308.8050322	213.4512493			395.62222			263.7178722	179.3051559	512.6781616				453.5627798													317.814623
N_663.5675236_7.547727145
N_183.1021805_2.709086105
N_391.2254419_8.184109294											453.2640642	263.0167633						3665.758995				3867.914699											868.4069303							1754.527244	673.001751
N_168.988371_4.76337213
N_693.2901128_3.676466218						204.847918	214.1048068						200.8583143			145.1327552		378.9804974				321.6198711						201.3615421							223.1931108	178.8320134
N_214.1437403_2.94019475				126.8817816					122.8173172	147.5453362								117.2400103	147.8939531				152.4806627	121.0662594				135.8731797									209.6192308
N_218.9851511_11.31087531
N_195.0846055_4.842891407		252.069198		305.5639659			332.8020193													276.1073532										154.9686621	272.7248421				238.3694511		274.8822224									143.3374061
N_613.2968753_3.387454721		2785.833668				1299.364048	508.5743287		215.7888342	304.9129364			1461.199329			1254.589762		732.8455657		310.2556678	1708.984613	414.115573				867.0456372									848.5633131
N_451.3308534_2.503080721			276.9823932
N_465.4303857_8.45560966
N_591.1811445_10.76265855
N_639.2966494_3.14038916	1948.192717			1611.856771	1036.824078			248.0122023			1771.358451	784.0233744							670.3833154														488.4236265						354.7692829							94.88079407
N_650.5551803_7.398821611
N_303.007532_8.972701842
N_411.3482681_8.557876157
N_325.1659938_5.205247067
N_664.5705215_7.54532482
N_339.0525187_3.05287478
N_174.955206_6.164289669															3983.797383									4758.231425				5002.310083
N_428.0477905_5.365481852
N_423.2269089_6.777928574	182.1990779	208.9993949	193.8452726							275.8257307		159.9070675			163.5085177			159.3918626	184.7435496		228.6879288			213.221014									185.856093		172.701264						216.7033464							231.9352903	162.7975226
N_198.1573697_4.432308251
N_213.0145468_2.961853354	5943.204242		6269.636778	5453.397537	6567.984887			5511.548303			6165.582697	5250.95331			5302.051676				5027.820506					4047.947875							5234.487866		5490.280974				4957.608413		5436.86356	5809.881332						5070.556607
N_835.5240897_9.182507917
N_275.0557337_2.460673483
N_222.0299399_1.214170234		118.6646023					493.7948957		437.8028347	255.0483504			334.1018828				162.9997711	305.6569642			299.1230987	387.4546798				281.0871336		187.2172414		334.1207087					259.3812093	136.3616458					429.0233187							297.9715087
N_117.9277995_8.705492424	7991.724166	8703.325495	8182.128233	8238.120078		7289.761085	6758.788054		35446.40536	6588.890088	9018.740549	8441.852739			7496.802983	7826.05279	5957.921151	8189.499009	9065.368863	8644.064714	9593.307111		13626.46238	6834.737959		8910.851608	8745.106666			9156.839025	8330.65989	25803.81315	8614.005105		29867.83145		8757.532135	8793.668427	5977.342658	9400.632852	9342.576131							21373.5316	9344.523966
N_269.0689753_1.866786956		131.7339261
N_312.171815_8.435850987
N_666.3219327_2.394772844
N_242.1473505_4.405063984
N_741.8110115_10.67557245
N_605.3309983_5.020034908																		463.6629903				5004.539363
N_605.2968558_2.660690619	1488.432445		1527.707084	2023.06474	866.9913609			516.2219818			977.3401805
N_209.0793824_2.717492221																			99.43075209														106.8670423													135.5790239
N_212.9783743_2.33597231
N_486.8760949_10.66420012
N_83.04968923_1.645510826
N_734.2279733_3.37171785		277.9745575				654.2988045	663.621339			391.8032076			371.0957171			278.2848701	95.81443224	872.7314569		326.579988		824.6304063										156.6359081			292.9360732														114.2986861
N_199.9018628_9.796708868
N_271.1659693_1.773825945																																																691.1747695
N_439.3783366_9.004473965							80.54188831														87.07280336														101.0190892	75.89089221
N_233.0618255_1.220071468						182.493563	241.8083038		193.3344572				191.3656975				118.0172033	151.0771105			194.0629036	195.2536369				127.5134764				192.8879611					149.8127353	80.17370052					203.244807							158.9637144
N_112.9854564_0.390430504
N_672.3113622_3.673146056		210.2318098				687.5402676	727.1694424		688.3447879				873.3785017			450.1929355	375.0739886	1360.905512		318.7498125		1515.464471				422.5908962		585.1748553				571.9666261			722.0902801													172.2436476	411.9585377
N_561.3537787_8.660360021		183.8226207		205.7853323	172.4428516	180.4861712		183.9441783	235.7052383	160.7596875	161.6190089	173.591862	154.4358847		171.5495029	205.0901272	176.1271115	186.1762847	182.7607776	175.0792687	148.2166282		188.689909	174.7981591		163.1282156	189.0467161	168.8830121		164.7192966	176.6899003		182.3730753		209.1895385		176.3811547		166.4066146	171.1507553						169.8365193		180.2278703
N_508.3556177_7.163289101	10046.22194	992.9894564	1015.340956	230.352895						451.0440084	1855.653142	297.7669957									3552.972074
N_225.0436312_1.790776237
N_814.5808424_9.663311809
N_748.5715317_7.878291848		1979.47197	1073.613701				111.1127665				743.1504265		2599.064545										843.444783									744.2101015																262.9874599
N_603.3199379_3.663814555		5544.277183				17222.39682	19534.5472		21329.5863	10715.582			31202.5502			11531.59757	8942.465228	47114.85288		7399.407158	7840.513383	83483.78486	2178.057728			10472.40292		14651.56856		2865.971499		14448.64308			19947.95356	16708.80632					1130.408979							3928.667329	9418.733033
N_311.16842_11.23860348
N_336.8868776_0.452830601
N_174.9551162_1.42728149						3133.991425		2881.350167		3436.803363							5625.093037											6094.05789				6453.084878			5635.149587			4241.321452	4064.598193									3748.264758	7085.312018
N_145.9304204_4.075734738				9060.68609	12842.33402	8987.64342			5317.277408			9964.932747				12493.94807			9755.022132									9944.434729				3188.167705
N_611.2861493_3.378653729		1495.257524				4967.846161	5104.9813		1909.404196				2165.14502			2128.526177	588.7222379	6456.53538		2433.855056	667.5089017	5517.646914	1205.719708			1009.804008		1258.964751				968.5163525			2439.976617	1200.936381												190.4852739	983.0429152
N_609.5573911_8.851613661	403.4147455	492.3019326	460.409294	470.1747445	487.0207292	435.084244	423.8994487	478.3610361	438.0212749	415.5541289	425.2997758	490.5310902	418.7812053		433.7150974	492.7995525	385.3259452	436.7280903	482.918542	475.3739124	437.774415	449.9027677	453.988704	503.4066075		442.100553	474.8780289	460.7007276		431.7177421	457.67385	471.9121653	458.2186692		459.3150527	468.5415976	481.3766027	457.7337896	463.1097092	472.0533969	452.9122022					506.8933651		502.8157915	471.3473343
N_679.2740339_2.862463081	467.4939147		778.8358547	786.4911996	692.3325723			247.5153836			524.9783401																						235.3358748						88.77907786
N_490.3081864_2.462088453																											1110.205476
N_546.2805934_6.862723369	536.9514093				208.8700684		188.3665833			251.751326								1222.886378			199.0669907	1401.079128								320.6036947											822.3744295
N_561.3414956_3.673014239		716.3286209											939.9298422			348.6660427	154.7985128	289.4003394			1009.326498	333.002052				465.548622						429.9163139			320.093762
N_311.1687017_8.712124506					1629.031604							1819.715965			1231.418525			1398.650046	1802.426812	1677.35462	1529.472261									1950.207345						1314.448549	1448.464799									2092.36323			1367.658256
N_613.3977251_7.518071181
N_174.9552433_4.237657414			14240.74641	5120.536352	9671.185387			14320.14176		9729.640387					8381.930599	5550.518449	7058.189019	9584.796597						4000.151929				14931.20163				14480.16052						8962.409654										3426.484452	14662.51477
N_368.9762245_4.798811327	319.8032225	305.1402866	353.6853926		343.1743426			320.8968062		333.4367074						334.3662796	158.8106804			326.9570134	157.1859932	332.8163703				166.8010455	299.2403833			189.4822347					316.2366441		293.0185779		295.4622391									166.608841	333.0309081
N_121.0289695_2.003653302									109.2081657				119.8214583
N_128.0098815_10.95732518
N_263.1348119_1.823718488
N_265.9507004_11.22423041
N_267.0547437_1.800537787
N_627.5501519_10.88033759
N_214.0178138_3.47215578		529.6294927				461.4826107	498.7949716		494.9597158	442.4383938			577.3715035			478.5468057	406.4526383	544.4475761		510.9222206	574.443138	571.5010059	419.6222056			508.8490457	391.6134865	420.1892145		511.3530369		503.918965			517.7704544	482.6852689		404.1444936			516.1677323							426.1199228	467.8603144
N_420.1101954_5.340822751
N_378.1571583_11.3732011
N_359.1054974_5.244085112
N_174.9547345_0.526923197						2629.659265				2786.611927		2310.799483					2800.156126											3294.039163			3289.829383	2763.822499	3117.605056			2987.852091										4526.186237		3080.321778	3227.950028
N_747.5685076_7.880975169		4467.63444	2784.188615								1756.838868		5662.267169		181.470063					2166.526174			2095.485799									1929.588826																634.0038985
N_383.3172644_8.166910858
N_426.3677059_8.757377554
N_321.2105121_5.992596302
N_409.3107471_8.267743792		164.7111668	222.7138632							219.2198096						190.5876844		230.2391347						215.5089229				203.8942555			233.2463546						203.053495
N_319.997521_11.04840729
N_357.1012271_5.24881964
N_673.2567285_2.858779723	449.5279841		717.8796542	744.6707326	622.1364427						473.3346375	276.7311008
N_417.2022058_3.74239177									522.1651583				559.3612176				196.1180487				228.5495348					236.8175064		286.9152319								287.9195271
N_507.2076775_10.75962476
N_91.00136993_0.094672289
N_282.0843538_0.901027827
N_269.1315805_4.435204459	439.3682607		615.6062586	489.1637678	584.3947408			500.4974347				509.5196256																			534.749383		481.6742445				576.1142851		572.1224357
N_550.5297974_9.480673009
N_309.1737374_6.351132573		76.90093878
N_421.2265002_6.952484798	2269.07576	2629.924497	2206.281713	2097.1968	2614.998373	1984.75335	2643.525675	2302.217541	1819.432025	3086.503055	2138.215281	1800.889025	1955.448618		2250.745721	2121.311215	2314.208403	2360.191301	2326.581792	2453.19264	3108.531063	1850.085349	2274.845481	2475.503862		2070.912391	2436.72301	2375.504189		2418.849396	2330.855132	2715.903532	2274.07619		2082.391003	2589.001852	2405.7922	2548.618761	1924.20302	2204.925667	2616.900457					2721.749598		2498.139654	2166.793916
N_421.227599_5.276021919
N_147.0441153_1.220743825		781.9973161				3032.916253	4905.415511		5220.907551	1496.535574			3703.310792			670.3380987				345.3120895	3136.579832	3510.605164				2048.285358		1035.296306		2558.350608					1682.380333	751.2111025					3870.989407							2167.793089
N_174.9550676_2.412939955			8804.680489		3841.467117	4297.150209				4717.815098					3289.372572		3362.425944							6565.092016			3666.903371						2630.97502						4797.28874										8121.703878
N_795.5665739_10.14592822
N_174.9551234_0.980304452			7884.371252		5624.681477	2043.079184		3384.506278		2338.77836					8119.200885						1385.393908															2404.793975		2083.466298	3299.05426	6206.098749
N_591.3198466_4.245402462	475.3104318		1135.229642	162.2199266	729.6757895				177.5459047		517.9623237								108.6192229
N_168.9884479_2.386817931
N_799.5598509_9.214760597
N_113.9262094_11.16646931
N_422.2294692_6.726098047	466.8311126	537.3492245	466.4965156	433.5151674	506.3546494	440.7539627	448.0841727	407.4472173	457.4548569	653.4641009	497.672585	530.8839326	498.0013212		471.7365546	502.4240724		505.1191252	454.9892067	482.4396581	712.0881016	472.8869805	437.7127591	491.025433		459.5698553	500.4679933	523.8905641		492.19992	423.493526	545.3377437	474.0238577		423.8998365		445.2583844	518.7766418	477.1763625	453.0774832	500.1668					515.5966522		504.2617243	461.1385771
N_340.2034959_11.25481432
N_138.019182_11.03409279
N_813.5767133_9.669859394
N_227.9346509_8.532531346	16793.02373	17126.70551	11843.01871	10324.32421	18903.25063	15478.55742	19134.17243	18052.88746	9271.888792		5439.760558	17817.30192	18074.98845		18235.70576	17433.68234	9589.66205		7814.129392		18550.80718	9422.285943	17931.06759	11203.97274		18166.38212	9946.208269	18466.37721				6785.631947	9732.075531		18644.12718	9471.298981	9516.5251	18938.70986	11118.83433	18721.05034	9760.912288					10002.52235		10156.86679	16620.60845
N_612.2891182_3.363952491		548.1912169				1872.703474	1952.99063		699.5844916	1055.30267			772.74439			789.5308219		2362.770718		965.9671315		1947.177163	448.6303274			366.9371919		463.0511711		154.9982607		353.8647887			884.4709875														364.8520467
N_259.1450873_2.489897744		2616.289232																										165.0906614
N_447.1351949_4.570463111									283.5906128										295.9850092		319.4363471							334.4136834			100.3797169								125.9044433
N_297.1528397_5.748701558	2424.241793	1853.526027	1744.934178	1141.103721	2022.862227	1186.175238	1464.320704			4707.791518	1229.736455				1200.563324		1377.658296		1436.038601		2885.048282	1389.792783		1462.818132		1319.69576		1230.491135		1391.042891	1271.759985	1162.926582	1328.98802		1278.866728	1548.916632	1333.928206	1459.310421								1545.4459		1458.157963	1077.589072
N_560.3326313_3.147346778	932.5906008			731.0093403	491.993908			88.10338908			885.9409051								274.4286785														206.9804711							122.5278548
N_113.9264191_8.447070534																				5054.201782
N_115.920576_4.73954007			15131.26877		10188.99697	15667.90134	5720.972219	22366.63937	8070.041596	11574.74636		18398.68357	17130.87103		11659.33621	17971.80991	11835.89519	2534.171795	12996.13184	16499.84017		26059.22575				20929.76154		14229.09409		20777.97299	19179.82989	12991.41066				16883.38442		15041.8464								16442.13155		7934.645822	21769.94253
N_540.3304733_5.853259164							1197.023429									818.82986		39686.36026			1101.598067	32856.79482																								300.9970833
N_167.0319764_1.608910341																																									90.25807275
N_609.5586804_10.9283688
N_132.8689485_11.38936448
N_640.2970336_3.661428463		496.3327597				296.7157235	332.5634122		339.5443801				444.326464			210.6198523		678.6953581				1014.369437						222.643721				241.8301353				280.3607444
N_479.3012548_6.329637583																		166.4419269			123.3848545
N_521.1526828_10.79088229
N_311.1168714_3.072973321
N_143.0704701_2.269499505
N_197.9626512_9.380925783																														1221.283201
N_103.0546835_1.218086902						228.3012966	402.0318813		400.2820397				267.2211442								244.7754557	289.6980005										194.9062067									318.1199398
N_782.5538276_9.62506753
N_373.095367_3.938195202
N_361.1631866_4.36722028																						56.37089175					51.25643526						56.82065555
N_371.2438415_5.899619858		256.1298137		271.1487004			213.8977579	243.7721083		253.5517129		277.1427592						248.4713038					205.1941124				243.4050816				293.7260666		264.5270185		213.1769756		218.0569002		269.3978038										220.87364
N_215.0182872_3.266653046		86.10042761							75.75002433	89.95553683			81.59942435		59.07052923	71.28066538																			79.78028166	77.60043834				86.2427013
[truncated: 339 more columns]
